# Supplementary material for: Niche dimensions in soil oribatid mite community assembly under native and introduced tree species
Source: Ecol Evol. 2024 May 20;14(5):e11431. doi: 10.1002/ece3.11431 (PMC11103279; doi:10.1002/ece3.11431)
Supplement: Supplementary file 1 — Data S1. [file ECE3-14-e11431-s001.zip]

Archive with 7 entries (7 files):
- 18S_aln3.fasta
- Noske_et_al_analysis_script_v1.1.R
- Noske_et_al_phylogeny_script_v1.1.R
- Noske_MA_paper_supp_20240206.docx
- traits_v1.1.csv
- tree.str1.tre
- treeML.tre
