# Supplementary material for: Niche dimensions in soil oribatid mite community assembly under native and introduced tree species
Source: Ecol Evol. 2024 May 20;14(5):e11431. doi: 10.1002/ece3.11431 (PMC11103279; doi:10.1002/ece3.11431)
Supplement: Supplementary file 1 — Data S1. [file ECE3-14-e11431-s001.zip › 18S_aln3.fasta]

>Chamobates_borealis_18S
AATGGCTCATTAAATCAGTTACGGTTCCTTAGATGTTGACTATCTACATGGATAACTGTGGTAATTCTAGAGCTAATACA
TGCACAAAAGCTTCGACCTTAGCGGAAGAAGCGCATTTATTAGACCAAGACCAATGGGGTTTGTGGTGACTCTGGATAAC
TATTGCTAATCGCATGGCCTATGAGCCGGCGATGAATCTTTCAAGTGTCTGCCTTATCAACTGTCGATGGTAGGTTATGC
GCCTACCATGGTTGTAACGGGTAACGGGGAATTAGGGTTCGATTCCGGAGAGGGAGCCTGAGAAACGGCTACCACATCCA
AGGAAGGCAGCAGGCACGCAAATTACCCAATCCCAGAACGGGGAGGTAGTGACGAAAAATAACAATACGGGACTCTTATG
AGGCCCCGTAATTGGAATGAGAACAATCTAAATCCTTTAACGAGGATCTATTGGAGGGCAAGTCTGGTGCCAGCAGCCGC
GGTAATTCCAGCTCCAATAGCGTATATTAAAGTTGTTGTTGTTAAAAAGCTCGTAGTTGGATCTCAGTTCGAGTCCGGTC
CACTTGCCAGTGGTTACTGTACTGAACACTTTATCGAGTTGTCCTATGGTGCTCTTTACCGAGTGTCATAGGCGATCGAT
ACGTTTACTTTGAAAAAATTAGAGTGCTCAAAGCAGGCGTACAGCCCGAATAATGTTGCATGGAATAATGGAATAGGACC
TCGGTTCTATTTTGTTGGTCTTCGGAAGAGGTAATGATTAAGAGGGACAGACGGGGGCATTCGTATTGCGACGCTAGAGG
TGAAATTCTTGGACCGTTGCAAGACGAACTAAAGCGAAGGCATTTGCCAAGAATGTTTTCATTAATCAAGAACGAAAGTT
AGCGGATCGAAGGCGATCAGATACCGCCCTAGTGCTAACCATAAACGATGCCAACCAGTAATAAGCCTGAGTTCCTTAAA
TGACTCGGCTTGGGACTTCCGGGAAACCAAAGTCTTTCGGTTCAAGGGGAAGTATGGTTGCAAAGCTGAAACTTAAAGAA
ATTGACGGAAGGGCACCACCAGGAGTGGAGCCTGCGGCTTAATTTGACTCAACACGGGAAAACTCACCCGGCCCGGACAC
TGGAAGGATTGACAGATTGAGAGCTCTTTCTTGATTCAGTGGGTGGTGGTGCATGGCCGTTCTTAGTTGGTGGAGTGATT
TGTCTGGTTAATTCCGATAACGAACGAGACTCTAGCCTACTAAATAGATCGTCGGCTTACAAACGCCGACGAGACTTCTT
AGAGGGACAGGCGGTGATTCAACCGCACGAAACAGAGCAATAACAGGTCTGTGATGCCCTTAGATGTCCGGGGCCGCACG
CGCGCTACACTGAAGTGATCAGCGTGCATTCT-AGCCTACTCTGTCAAGAGTGGGAAACCCAATGAACCTTCTTCGTGAT
TGGGATAGGAGATTGTAATTATTCTCCTTGAACGAGGAATTCCCAGTAAGCGCGAGTCATAAGCTCGCGTTGATTACGTC
CCTGCCCTTTGTACACACCGCCCGTCGCTACTACCGATTGAATGTTTTAGTGAGGTCTTCGGACTGGCCGGCGCAGCCAT
TCTTGTAGTGGCAGCGCTGTGTTTGGAAAGATGCCCAAACTTGAACATTT

>Porobelba_spinosa_18S
AATGGCTCATTAAATCAGTTACGGTTCCTTAGATGTTGACTATCTACATGGATAACTGTGGTAATTCTAGAGCTAATACA
TGCACAAACGCTTCGACCTTAGCGGAAGAAGCGCATTTATTAGACCAAGACCAATGGGGTATGTGGTGACTCTGAATAAC
TTTTGCTAATCGCATGGCCTATGAGCCGGCGATGAATCTTTCAAGTGTCTGCCTTATCAACTGTCGATGGTAGGTTATGC
GCCTACCATGGTTGTAACGGGTAACGGGGAATCAGGGTTCGATTCCGGAGAGGGAGCCTGAGAAACGGCTACCACATCCA
AGGAAGGCAGCAGGCACGCAAATTACCCAATCCCAGAACGGGGAGGTAGTGACGAAAAATAACAATACGGGACTCTTATG
AGGCCCCGTAATTGGAATGAGAACAATCTAAATCCTTTAACGAGGATCTATTGGAGGGCAAGTCTGGTGCCAGCAGCCGC
GGTAATTCCAGCTCCAATAGCGTATATTAAAGTTGTTGTGGTTAAAAAGCTCGTAGTTGGATCTCAGTTCGAGTCCGGTC
CACTTGCCAGTGGCTACTGCACTGAACACTTTATCGAGTTGTCCTATGGTGCTCTTCACCGAGTGTCATAGGCGATCGGT
ACGTTTACTTTGAAAAAATTAGAGTGCTCAAAGCAGGCGTAACGCCCGAATAATGTTGCATGGAATAATGGAATAGGACC
TCGGTTCTATTTTGTTGGTCTTCGGAAGAGGTAATGATTAAGAGGGACAGACGGGGGCATTCGTATTGCGGCGCTAGAGG
TGAAATTCTTGGACCGTCGCAAGACGAACTAAAGCGAAAGCATTTGCCAAGAATGTTTTCATTAATCAAGAACGAAAGTT
AGAGGTTCGAAGGCGATCAGATACCGCCCTAGTTCTAACCATAAACGATGCCAACCAGTAATTAGCTTGAGTTCCTTAAA
TGACTCAGCTAGCGACTTCCGGGAAACCAAAGTCTTTCGGTTCCAGGGGAAGTATGGTTGCAAAGCTGAAACTTAAAGAA
ATTGACGGAAGGGCACCACCAGGAGTGGAGCCTGCGGCTTAATTTGACTCAACACGGGAAAACTCACCCGGCCCGGACAC
TGGAAGGATTGACAGATTGAGAGCTCTTTCTTGATTCAGTGGGTGGTGGTGCATGGCCGTTCTTAGTTGGTGGAGCGATT
TGTCTGGTTAATTCCGATAACGAACGAGACTCTAGCCTACTAAATAGATCGTTGTCTTACAAACGATAGCGAGACTTCTT
AGAGGGACAGGCGGTGATTCAACCGCACGAAACAGAGCAATAACAGGTCTGTGATGCCCTTAGATGTCCGGGGCCGCACG
CGCGCTACACTGAAGTGATCAGCGTGCATTTTCAGCCTACTCTGCCAAGAGTGGGAAACCCAATGAACCTTCTTCGTGAT
TGGGATAGGAGATTGTAATTATTCTCCTTGAACGAGGAATTCCCAGTAAGCGCGAGTCATAAGCTCGCGTTGATTACGTC
CCTGCCCTTTGTACACACCGCCCGTCGCTACTACCGATTGAATGTTTTAGTGAGGTCTTCGGACTGGCCGGCTCAGCTGC
TCTCGTAGTGGCAGAGCTGTGTTTGGAAAGATGCCCAAACTTGAACATTT

>Oppiella_falcata_18S
AATGGCTCATTAAATCAGTTACGGTTCCTTAGATGTTGACTGTCTACATGGATAACTGTGGTAATTCTAGAGCTAATACA
TGCCCAAAAGCTTTGACCTTACCGGGAAAAGCGCATTTATTAGAACAAGACCAATGGGGACTGTGGTGACTCTGGATAAC
TATTGCTAATCGCATGGCCTATGTGCCGGCGATGAATCTTTCAAGTGTCTGCCTTATCAACTGTCGATGGTAGGTTATGT
GCCTACCATGGTTGTAACGGGTAACGGGGAATCAGGGTTCGATTCCGGAGAGGGAGCCTGAGAAACGGCTACCACATCCA
AGGAAGGCAGCAGGCACGCAAATTACCCAATTCTAGAACAGAGAGGTAGTGACGAAAAATAACAATACGGGACTCTTATG
AGGCCCCGTAATTGGAATGAGAACAATCTAAATCCTTTAACGAGGATCTATTGGAGGGCAAGTCTGGGGCCAGCAGCCGC
GGTAATTCCAGCTCCAATAGCGTATATTAAAGTTGTTGTGGTTAAAAAGCTCGTAGTTGGATCTCAGTTCGAGTCCGGTC
CACTTGCCAGTGGTTACTGCACTGAACACTTTACCGAGTTGTCCTATGGTGTTCTTCACCGAGCGTCATAGGCGATCGGT
ACGTTTACTTTGAAAAAATTAGAGTGCTCAAAGCAGGCGTAACGCCCGAATAATGTTGCATGGAATAATGGAATAGGACC
TCGGTTCTATTTTGTTGGTCTTCGGAAGAGGTAATGATCAATAGGGACAGACGGGGTGATTCGTATTGCGGCGCTAGAGG
TGAAATTCTTGGACCGTCGCAAGACGAACTAAAGCGAAAGCATTTCACAAGAATGTTTTCATTAATCAAGAACGAAAGTT
AGAGGTTCGAAGGCGATCAGATACCGCCCTAGTTCTAACCATAAACGATGCCAACCAGTAATTCGTCTGAGTTCCTTAAA
TGACTCGACGAGGGACTTCCGGGAAACCAAAGTCTTTCGGTTCCAGGGGAAGTATGGTAGCAATGCTGAAACTTAAAGAA
ATTGACGGAAGGGCACCACCAGGAGTGGAGCCTGCGGCTTAATTTGACTCAACACGGGAAAACTCACCCGGCCCGGACAC
TGGAAGGATTGACAGATTGAGAGCTCTTTCTTGATTCAGTGGGTGGTGGTGCATGGCCGTTCTTAGTTGGTGGAGTGATT
TGTCTGGTTAATTCCGATAACGAACGAGACTCTAGCCTACTAAATAGATTGTCGGCTTACAAACGCCGGCAAGACTTCTT
AGAGGGACAGGCGGTGATTCAACCGCACGAAACAGAGCAATAACAGGTCTGTGATGCCCTTAGATGTCCGGGGCCGCACG
CGCGCTACACTGAAGTGATCAGCGTGCTTTTTCAACCTACTCTGTCAAGAGTGGGGAACCCAATGAACCTTCTTCGTGAT
TGGGATAGGGGATTGTAATTATTCCCCTTGAACGAGGAATTCCCAGTAAGCGCGAGTCATAAGCTCGCGTTGATTACGTC
CCTGCCCTTTGTACACACCGCCCGTCGCTACTACCGATTGAATGTTTTAGTGAGGTCTTCGGACTGGCCGGCGCAGCA-C
TCTCGTAGT-GCAGCGCTGTGTTTGGAAAGATGCCC--------------

>Scheloribates_initialis_18S
AATGGCTCATTAAATCAGTTACGGTTCCTTAGATGTTGACTATCTACATGGATAACTGTGGAAAATCTAGAGCTAATACA
TGCACAAAAGCTTTGACCTTAACGGAAAAAGCGCATTTATTAGACCAAGACCAATGGGTTTTGTGGTGACTCTGGATAAC
TATTGCTAATCGCATGGCCTATGAGCCGGCGATGAATCTTTCAAGTGTCTGCCTTATCAACTGTCGATGGTAGGTTATGC
GCCTACCATGGTTGTAACGGGTAACGGGGAATCAGGGTTCGATTCCGGAGAGGGGGCATGAGAATTGGCCACCACATCCA
AGGAAGGCAGCAGGCGCGCAAATTACCCAATCCCAGAACGGGGAGGTAGTGACGAAAAATAACAATACGGGACTCTTATG
AGGCCCCGTAATTGGAATGAGAACAATCTAAATCCTTTAACGAGGATCTATTAGAGGGCAAGTCTGGTGCCAGCAGCCGC
GGTAATTCCAGCTCTAATAGCGTATACTAAAGTTGTTGTGGTTAAAAAGCTCGTAGTTGGATCTCAGTTCTGGTCCGGTC
CACTTGCCAGTGGCTACTGTGCCGAACACTTTATCGACTCTGTCTACGGTACTCTTAACCGAGCGTCGTAGGCGATCGAT
ACGTTTACTTTGAAAAAATTAGAGTGCTCAAAGCAGGCTTTAAGCCCGAATAATGTTGCATGGAATAATGGAATAGGACC
TCGGTTCTATTTTGTTGGTCTTCGGAAGAGGTAATGATTAAGAGGGACAGACGGGGGCATTCGTATTGCGACGCTAGAGG
TGAAATTCTTGGACCGTTGCAAGACGAACTAAAGCGAAGGCATTTGCCAAGAATGTTTTCATTAATCAAGAACGAAAGTT
AGCGGATCGAAGGCGATCAGATACCGCCCTAGTGCTAACCATAAACGATGCCAACCAGTAATATGCCTGAGTTCCTTAAA
TGACTCGGCATGGGACTTCCGGGAAACCAAAGTCTTTCGGTTCCAGGGGAAGTATGGTTGCAAAGCTGAAACTTAAAGAA
ATTGACGGAAGGGCACCACCAGGAGTGGAGCCTGCGGCTTAATTTGACTCAACACGGGAAAACTCACCCGGCCCGGACAC
TGGAAGGATTGACAGATTGAGAGCTCTTTCTTGATTCAGTGGGTGGTGGCGCATGGCCGTTCTTAGTTGGTGGAGTGATT
TGTCTGGTTAATTCCGATAACGAACGAGACTCTAGCCTACTAAATAGATTGTCGGCTTACAAACGCCGGCAAGACTTCTT
AGAGGGACAGGCGGCGATTCAGCCGCACGAAACAGAGCAATAACAGGTCTGTGATGCCCTTAGATGTCCGGGGCCGCACG
CGCGCTACACTGAAGTGATCAACGCGCATTTTGAACCTACTCTGTCAAGAGTGGGAAACCCAATGAACCTTCTTCGTGAT
TGGGATTGTGGTTTGTAATTATACCACATGAACGAGGAATTCCCAGTAAGCGCGAGTCATAAGCTCGCGTTGATTACGTC
CCTGCCCTTTGTACACACCGCCCGTCGCTACTACCGATTGAATGTTTTAGTGAGGTCTTCGGACCGGCCGGCGCAGTCAT
TCTCGTAGTGACAGCGCTGTGTTTGGAAAGATGC----------------

>Oribatella_quadricornuta_18S
AATGGCTCATTAAATCAGTTACGGTTCCTTAGATGTTGACTATCTACATGGATAACTGTGGTAATTCTAGAGCTAATACA
TGCACAAAAGCTTCGACCTTAGCGGAAGAAGCGCATTTATTAGACCAAGACCAATGGGGTTTGTGGTGACTCTGAATAAC
TTTTGCTGATCGCATGGCCTATGTGCCGGCGATGAATCTTTCAAGTGTCTGCCTTATCAACTGTCGATGGTAGGTTATGC
GCCTACCATGGTTGTAACGGGTAACGGGGAATCAGGGTTCGATTCCGGAGAGGGAGCCCGAGAAACGGCTACCACATCCA
AGGAAGGCAGCAGGCACGCAAATTACCCAATCCCAGAACGGGGAGGTAGTGACGAAAAATAACGATCCGATACTCTTTTG
AGGCATCGGAATTGGAATGAGAACAATCTAAATCCTTTAACGAGGATCTATTGGAGGGCAAGTCTGGTGCCAGCAGCCGC
GGTAATTCCAGCTCCAATAGCGTATATTAAAGTTGTTGTTGTTAAAAAGCTCGTAGTTGGATCTCAGTTCTAATCTGGTC
CACTTGCCAGTGGTTACTACATTGAACACTTTATCGAGTTGTCCTATGGTGCTCTTCACCGAGTGTCATAGGCGATCGAT
ACGTTTACTTTGAAAAAATTAGAGTGCTCAAAGCAGGCATTCGCCTTGAATAATGTTGCATGGAATAATGGAATAGGACC
TCGGTTCTATTTTGTTGGTCTTCGGAAGAGGTAATGATTAAGAGGGACAGACGGGGGCATTCGTATTGCGACGCTAGAGG
TGAAATTCTTGGACCGTTGCAAGACGAACTAAAGCGAAGGCATTTGCCAAGAATGTTTTCATTAATCAAGAACGAAAGTT
AGCGGATCGAAGGCGATCAGATACCGCCCTAGTGCTAACCATAAACGATGCCAACCAGTAATAAGCCTGAGTTCCTTAAA
TGACTCGGCTTGGGACTTCCGGGAAACCAAAGTCTTTCGGTTCAAGGGGAAGTATGGTTGCAAAGCTGAAACTTAAAGAA
ATTGACGGAAGGGCACCACCAGGAGTGGAGCCTGCGGCTTAATTTGACTCAACACGGGAAAACTCACCCGGCCCGGACAC
TGGAAGGATTGACAGATTGAGAGCTCTTTCTTGATTCAGTGGGTGGTGGTGCATGGCCGTTCTTAGTTGGTGGAGTGATT
TGTCTGGTTAATTCCGATAACGAACGAGACTCTAGCCTACTAAATAGATGGTCGGCTTACAAACGCCGGCCAAACTTCTT
AGAGGGACAGGCGGCGATTCAGCCGCACGAAACAGAGCAATAACAGGTCTGTGATGCCCTTAGATGTCCGGGGCCGCACG
CGCGCTACACTGAAGTGATCAGCGTGCTTAACGAGCCTACTCTGTCAAGAGTGGGAAACCCAATGAACCTTCTTCGTGAT
TGGGATAGGAGATTGTAATTATTCTCCTTGAACGAGGAATTCCCAGTAAGCGCGAGTCATAAGCTCGCGTTGATTACGTC
CCTGCCCTTTGTACACACCGCCCGTCGCTACTACCGATTGAATGTTTTAGTGAGGTCTTCGGACTGGCCGGTGCAGCCAT
TCTTGTAGTGGCAGCGCTGTGTTTGGAAAGATGCCCAAACTTGAACATTT

>Steganacarus_striculus_18S
AATGGCTCATTAAATCAGTTACGGTTCCTTAGATATTGACTGTTTACATGGATAACTGTGGTAATTCTAGAGCTAATACA
TGCACAAAAGCTTTGACCTTCGCGGAAAAAGCGCATTTATTAGACCAAGACCAATGGGGACGGTGGTGACTCTGAATAAC
TGTTGCTAATCGCATGGCCTAAGTGCCGGCGATGAATCTTTCAAGTGTCTGCCTTATCAACTGTCGATGGTAGGTTATGC
GCCTACCATGGTTGTAACGGGTAACGGGGAATCAGGGTTCGATTCCGGAGAGGGAGCCTGAGAAACGGCTACCACATCCA
AGGAAGGCAGCAGGCACGCAAATTACCCAATCCCAGAACGGGGAGGTAGTGACGAAAAATAACAATACGAGACTCTTTTG
AGGCCTCGTAATTGGAATGAGAACAATTTAAATCCTTTAACGAGGATCTATTGGAGGGCAAGTCTGGGGCCAGCAGCCGC
GGTAATTCCAGCTCCAATAGCGTATATTAAAGTTGTTGCGGTTAAAAAGCTCGTAGTTGGATCTCAGTTCATGCTCGGTC
CACTTGCCAGTGGTTACTGTGCTGAACACTTTATCGAGTTGTCTCATGGTGCTCTTAACCGAGTGCCATGAGCGATCGGT
ACGTTTACTTTGAAAAAATTAGAGTGCTTAAAGCAGGCGTAACGCCCGAATAATGTTGCATGGAATAATGGAATAGGACC
TCGGTTCTATTTTGTTGGTCTTCGGAAGAGGTAATGATTAAGAGGGACAGACGGGGGCATTCGTATTGCGGCGCTAGAGG
TGAAATTCTTGGACCGTCGCAAGACGAACTAAAGCGAAAGCATTTGCCAAGAATGTTTTCATTAATCAAGAACGAAAGTT
AGAGGTTCGAAGGCGATCAGATACCGCCCTAGTTCTAACCATAAACGATGCCAACCAGCAATCCGTCTGAGTTCCTTAAA
TGACTCGACGGGCGGCTTCCGGGAAACCAAAGTTTTTCGGTTCCGGGGGAAGTATGGTTGCAAAGCTGAAACTTAAAGGA
ATTGACGGAAGGGCACCACCAGGAGTGGAGCCTGCGGCTTAATTTGACTCAACACGGGAAAACTCACCCGGCCCGGACAC
TGGAAGGATTGACAGATTGAGAGCTCTTTCTTGATTCAGTGGGTGGTGGTGCATGGCCGTTCTTAGTTGGTGGAGCGATT
TGTCTGGTTAATTCCGATAACGAACGAGACTCTAGCCTACTAAATAGATCGCCGGTTTACAAACATCGGTGAGACTTCTT
AGAGGGACAGGCGGCGATTCAGCCGCACGAAACAGAGCAATAACAGGTCTGTGATGCCCTTAGATGTCCGGGGCCGCACG
CGCGCTACACTGAAGTGATCAGCGTGCTTTTTAAGCCTACTCTGCCAAGAGTGGGAAACCCAATGAACCTTCTTCGTGAT
TGGGATAGGAGATTGTAATTATTCTCCTTGAACGAGGAATTCCCAGTAAGCGCGAGTCATAAGCTCGCGTTGATTACGTC
CCTGCCCTTTGTACACACCGCCCGTCGCTACTACCGATTGAATGTTTTAGTGAGGTCTTCAGACTGGCCGGCGCAGCGGC
TCTTGTGGTTGCCGCGCTGTGTTTGGAAAGATGCCCAAACTTGAACATTT

>Euzetes_globulus_18S
AATGGCTCATTAAATCAGTTACGGTTCCTTAGATGTTGACTATCTACATGGATAACTGTGGTAATTCTAGAGCTAATACA
TGCACAAAAGCTTCGACCTTAGCGGAAGAAGCGCATTTATTAGACCAAGACCAATGGGGTATGTGGTGACTCTGGATAAC
TATTGCTAATCGCATGGCCTATGAGCCGGCGATGAATCTTTCAAGTGTCTGCCTTATCAACTGTCGATGGTAGGTTATGC
GCCTACCATGGTTGTAACGGGTAACGGGGAATCAGGGTTCGATTCCGGAGAGGGAGCCTGAGAAACGGCTACCACATCCA
AGGAAGGCAGCAGGCACGCAAATTACCCAATCCCAGAACGGGGAGGTAGTGACGAAAAATAACAATACGGGACTCTTATG
AGGCCCCGTAATTGGAATGAGAACAATCTAAATCCTTTAACGAGGATCTATTGGAGGGCAAGTCTGGTGCCAGCAGCCGC
GGTAATTCCAGCTCCAATAGCGTATATTAAAGTTGTTGTTGTTAAAAAGCTCGTAGTTGGATCTCAGTTCGAGTCCGGTC
CACTTGCCAGTGGTTACTGTACTGAACACTTTATCGAGTTGTCCTATGGTGCTCTTCACCGAGTGTCATAGGCGATCGAT
ACGTTTACTTTGAAAAAATTAGAGTGCTCAAAGCAGGCGTACAGCCCGAATAATGTTGCATGGAATAATGGAATAGGACC
TCGGTTCTATTTTGTTGGTCTTCGGAAGAGGTAATGATTAAGAGGGACAGACGGGGGCATTCGTATTGCGACGCTAGAGG
TGAAATTCTTGGACCGTTGCAAGACGAACTAAAGCGAAGGCATTTGCCAAGAATGTTTTCATTAATCAAGAACGAAAGTT
AGCGGATCGAAGGCGATCAGATACCGCCCTAGTGCTAACCATAAACGATGCCAACCAGTAATAAGCCTGAGTTCCTTAAA
TGACTCGGCTTGGGACTTCCGGGAAACCAAAGTCTTTCGGTTCAAGGGGAAGTATGGTTGCAAAGCTGAAACTTAAAGAA
ATTGACGGAAGGGCACCACCAGGAGTGGAGCCTGCGGCTTAATTTGACTCAACACGGGAAAACTCACCCGGCCCGGACAC
TGGAAGGATTGACAGATTGAGAGCTCTTTCTTGATTCAGTGGGTGGTGGTGCATGGCCGTTCTTAGTTGGTGGAGTGATT
TGTCTGGTTAATTCCGATAACGAACGAGACTCTAGCCTACTAAATAGATCGTCGGCTTACAAACGCCGGCGAGACTTCTT
AGAGGGACAGGCGGTGATTCAACCGCACGAAACAGAGCAATAACAGGTCTGTGATGCCCTTAGATGTCCGGGGCCGCACG
CGCGCTACACTGAAGTGATCAGCGTGCATTCT-AGCCTACTCTGTCAAGAGTGGGAAACCCAATGAACCTTCTTCGTGAT
TGGGATAGGAGATTGTAATTATTCTCCTTGAACGAGGAATTCCCAGTAAGCGCGAGTCATAAGCTCGCGTTGATTACGTC
CCTGCCCTTTGTACACACCGCCCGTCGCTACTACCGATTGAATGTTTTAGTGAGGTCTTCGGACTGGCCGGTGCAGCTAT
TCTCGTAGTAGCAGCGCTGTGTTTGGAAAGATGCCCAAACTTGAACATTT

>Cultroribula_bicultrata_18S
AATGGCTCATTAAATCAGTTACGGTTCCTTAGATGTTGACTATCTACATGGATAACTGTGGTAATTCTAGAGCTAATACA
TGCACAAAAGCTTCGACCTTAGCGGGAGAAGCGCATTTATTAGAACAAGACCAATGGGGTTTGTGGTGACTCTGGATAAC
TATTGCTAATCGCATGGCCTATGTGCCGGCGATGAATCTTTCAAGTGTCTGCCTTATCAACTGTCGATGGTAGGTTATGC
GCCTACCATGGTTGTAACGGGTAACGGGGAATCAGGGTTCGATTCCGGAGAGGGAGCCTGAGAAACGGCTACCACATCCA
AGGAAGGCAGCAGGCACGCAAATTACCCAATCCCAGAACGGGGAGGTAGTGACGAAAAATAACAATACGGGACTCTTATG
AGGCCCCGTAATTGGAATGAGAACAATCTAAATCCTTTAACGAGGATCTATTGGAGGGCAAGTCTGGTGCCAGCAGCCGC
GGTAATTCCAGCTCCAATAGCGTATATTAAAGTTGTTGTGGTTAAAAAGCTCGTAGTTGGATCTCAGTTCGAGTCTGGTC
CACTTGCCAGTGGTTACTGTACTGAACACTTTATCGAGTTGTCCTATGGTGCTCTTCACCGAGTGTCATAGGCGATCGGT
ACGTTTACTTTGAAAAAATTAGAGTGCTCAAAGCAGGCGTAACGCCCGAATAATGTTGCATGGAATAATGGAATAGGACC
TCGGTTCTATTTTGTTGGTCTTCGGAAGAGGTAATGATTAAGAGGGACAGACGGGGGCATTCGTATTGCGGCGCTAGAGG
TGAAATTCTTGGACCGTCGCAAGACGAACTAAAGCGAAAGCATTTGCCAAGAATGTTTTCATTAATCAAGAACGAAAGTT
AGAGGTTCGAAGGCGATCAGATACCGCCCTAGTTCTAACCATAAACGATGCCAACCAGTAATAGGTCTGAGTTCCTTAAA
TGACTCGACCTGGGACTTCCGGGAAACCAAAGTCTTTCGGTTCCAGGGGAAGTATGGTTGCAAAGCTGAAACTTAAAGAA
ATTGACGGAAGGGCACCACCAGGAGTGGAGCCTGCGGCTTAATTTGACTCAACACGGGAAAACTCACCCGGCCCGGACAC
TGGAAGGATTGACAGATTGAGAGCTCTTTCTTGATTCAGTGGGTGGTGGTGCATGGCCGTTCTTAGTTGGTGGAGTGATT
TGTCTGGTTAATTCCGATAACGAACGAGACTCTAGCCTACTAAATAGATAGTCGGCTTACAAACGTCGGCTAGACTTCTT
AGAGGGACAGGCGGTGATTCAACCGCACGAAACAGAGCAATAACAGGTCTGTGATGCCCTTAGATGTCCGGGGCCGCACG
CGCGCTACACTGAAGTGATCAGCGTGCTTCTTTAGCCTACTCTGTCAAGAGTGGGAAACCCAATGAACCTTCTTCGTGAT
TGGGATAGGGGATTGTAATTATTCCCCTTGAACGAGGAATTCCCAGTAAGCGCGAGTCATAAGCTCGCGTTGATTACGTC
CCTGCCCTTTGTACACACCGCCCGTCGCTACTACCGATTGAATGTTTTAGTGAGGTCTTCGGACTGGCCGGCGCAGCTGC
TCTCGTAGTGGCAGCGCTGTGTTTGGAAAGATGCCCAAACTTGAACATTT

>Nothrus_silvestris_18S
AATGGCTCATTAAATCAGTTACGGTTCCTTAGATGTTGACTATCTACATGGATAACTGTGGTAATTCTAGAGCTAATACA
TGCACAAAAGCTTCGACCTTTACGGAAGAAGCGCATTTATTAGACCAAGACCAATGGGGAATGTGGTGACTCTGGATAAC
TGTTGCTAATCGCATGGCCTATGTGCCGGCGATGAATCTTTCAAGTGTCTGCCTTATCAACTGTCGATGGTAGGTTATGC
GCCTACCATGGTTGTAACGGGTAACGGGGAATCAGGGTTCGATTCCGGAGAGGGAGCCTGAGAAACGGCTACCACATCCA
AGGAAGGCAGCAGGCACGCAAATTACCCAATCCCAGAACGGGGAGGTAGTGACGAAAAATAACAATACGGGACTCTTATG
AGGCCCCGTAATTGGAATGAGAACAATCTAAATCCTTTAACGAGGATCTATTGGAGGGCAAGTCTGGTGCCAGCAGCCGC
GGTAATTCCAGCTCCAATAGCGTATATTAAAGTTGTTGTGGTTAAAAAGCTCGTAGTTGGATCTCAGTTCGAGTCCGGTC
CACTTGCCAGTGGTTACTGCACTGAACACTTTATCGAGTTGTCCTATAGTGCTCTTCACCGAGTGTTATAGGCGATCGGT
ACGTTTACTTTGAAAAAATTAGAGTGCTCAAAGCAGGCGTAACGCCCGAATAATGTTGCATGGAATAATGGAATAGGACC
TCGGTTCTATTTTGTTGGTCTTCGGAAGAGGTAATGATTAAGAGGGACAGACGGGGGCATTCGTATTGCGGCGCTAGAGG
TGAAATTCTTGGACCGTCGCAAGACGAACTAAAGCGAAAGCATTTGCCAAGAATGTTTTCATTAATCAAGAACGAAAGTT
AGAGGTTCGAAGGCGATCAGATACCGCCCTAGTTCTAACCATAAACGATGCCAACCAGTAATCCGTCTGAGTTCCTTAAA
TGACTCGACGGGCGACTTCCGGGAAACCAAAGTTTTTCGGTTCCAGGGGAAGTATGGTTGCAAAGCTGAAACTTAAAGGA
ATTGACGGAAGGGCACCACCAGGAGTGGAGCCTGCGGCTTAATTTGACTCAACACGGGAAAACTCACCCGGCCCGGACAC
TGGAAGGATTGACAGATTGAGAGCTCTTTCTTGATTCAGTGGGTGGTGGTGCATGGCCGTTCTTAGTTGGTGGAGCGATT
TGTCTGGTTAATTCCGATAACGAACGAGACTCTAGCCTACTAAATAGATCGTCGGCTTACAAACGCCGATGAGACTTCTT
AGAGGGACAGGCGGCGATTCAGCCGCACGAAACAGAGCAATAACAGGTCTGTGATGCCCTTAGATGTCCGGGGCCGCACG
CGCGCTACACTGAAGTGATCAGCGTGCATTTTCAGCCTACTCTGCCAAGAGTGGGAAACCCAATGAACCTTCTTCGTGAT
TGGGATAGGGGATTGTAATTATTCCCCTTGAACGAGGAATTCCCAGTAAGCGCGAGTCATAAGCTCGCGTTGATTACGTC
CCTGCCCTTTGTACACACCGCCCGTCGCTACTACCGATTGAATGTTTTAGTGAGGTCTTCAGACTGGCCGGCGCAGCTGC
TCTCGTAGTGGCAGCGCTGTGTTTGGGAAGATGCCCAAACTTGATCATTT

>Steganacarus_magnus_18S
AATGGCTCATTAAATCAGTTACGGTTCCTTAGATGTTGACTGTCTACATGGATAACTGTGGTAATTCTAGAGCTAATACA
TGCACAAAAGCTTTGACCTTCA-GGAAAAAGCGCATTTATTAGACCAAGACCAATGGGGACGGTGGTGACTCTGAATAAC
TGTTGCTAATCGCATGGCCTAAGTGCCGGCGATGAATCTTTCAAGTGTCTGCCTTATCAACTGTCGATGGTAGGTTATGC
GCCTACCATGGTTGTAACGGGTAACGGGGAATCAGGGTTCGATTCCGGAGAGGGAGCCTGAGAAACGGCTACCACATCCA
AGGAAGGCAGCAGGCACGCAAATTACCCAATCCCAGAACGGGGAGGTAGTGACGAAAAATAACAATACGAGACTCTTTTG
AGGCCTCGTAATTGGAATGAGAACGATTTAAAGCCTTTAACGAGGATCTATTGGAGGGCAAGTCTGG-GCCAGCAGCCGC
GGTAATTCCAGCTCCAATAGCGTATATTAAAGTTGTTGCGGTTAAAAAGCTCGTAGTTGGATCTCAGTTCAAGCTCGGTC
CACTTGCCAGTGGTTACTGTGCTGAACACTTTATCGAGTTGTCTCTTGGTGCTCTTTACCGAGTGTCATGAGCGATCGGT
ACGTTTACTTTGAAAAAATTAGAGTGCTTAAAGCAGGCGTAACGCCCGTATAATGTTGCATGGAATAATGGAATAGGACC
TCGGTTCTATTTTGTTGGTCTTCGGAAGAGGTAATGATTAAGAGGGACAGACGGGGGCATTCGTATTGCGGCGCTAGAGG
TGAAATTCTTGGACCGTCGCAAGACGAACTAAAGCGAAAGCATTTGCCAAGAATGTTTTCATTAATCAAGAACGAAAGTT
AGAGGTTCGAAGGCGATCAGATACCGCCCTAGTTCTAACCATAAACGATGCCAACCAGCAATCCGTCTGAGTTCCTTAAA
TGACTCGACGGGCGGCTTCCGGGAAACCAAAGTTTTTCGGTTCCGGGGGAAGTATGGTTGCAAAGCTGAAACTTAAAGGA
ATTGACGGAAGGGCACCACCAGGAGTGGAGCCTGCGGCTTAATTTGACTCAACACGGGAAAACTCACCCGGCCCGGACAC
TGGAAGGATTGACAGATTGAGAGCTCTTTCTTGATTCAGTGGGTGGTGGTGCATGGCCGTTCTTAGTTGGTGGAGCGATT
TGTCTGGTTAATTCCGATAACGAACGAGACTCTAGCCTACTAAATAGATCGCCGGTTTACAAACATCGGTGAGACTTCTT
AGAGGGACAGGCGGCGATTCAGCCG-ACGAAACAGAGCAATAACAGGTCTGTGATGCCCTTAGATGTCCGGGGCCGCACG
CGCGCTACACTGAAGTGATCAGCGTGCTTTTTAAGCCTACTCTGCCAAGAGTGGGAAACCCAATGAACCTTCTTCGTGAT
TGGGATAGGAGATTGTAATTATTCTCCTTGAACGAGGAATTCCCAGTAAGCGCGAGTCATAAGCTCGCGTTGATTACGTC
CCTGCCCTTTGTACACACCGCCCGTCGCTACTACCGATTGAATGTTTTAGTGAGGTCTTCAGACTGGCCGGCGCA-----
TCTTGTGGTTGCCGCGCTGTGTTTGGAAAGATGCCCAAACTTGAACATTT

>Rhysotritia_minima_18S
AATGGCTCATTAAATCAGTTACGGTTCCTTAGATGTTGACTATCTACATGGATAACTGTGGTAATTCTAGAGCTAATACA
TGCACAAAAGCTTCGAACTTCGCGTAAGAAGCGCATTTATTAGACCAAGACCAATGGGGAAAGTGGTGACTCTGGATAAC
TGTTGCTAATCTCATGGCCTATGTGCCGGAGATGTATCTTTCAAGTGTCTGCCTTATCAACTGTCGATGGTAGGTTATGC
GCCTACCATGGTTGTAACGGGTAACGGAGAATCAGGGTTCGATTCCGGAGAGGGAGCCTGAGAAACGGCTACCACATCCA
AGGAAGGCAGCAGGCACGCAAATTACCCAATCCCAGAACGGGGAGGTAGTGACGAAAAATAACAATACGGAACTCATTTG
AGGCTCCGTAATTGGAATGAGAACAATTTAAATCCTTTAACGAGGATCTATTGGAGGGCAAGTCTGG-GCCAGCAGCCGC
GGTAATTCCAGCTCCAATAGCGTATATTAAAGTTGTTGCGGTTAAAAAGCTCGTAGTTGGATCTCAGTTCAAGCCCGGTC
CACTTGCCAGTGGCTACTGAGCTGAACACTTTACCGAGTTGTCCCTTGATGCTCTTCACCGAGTGTCATGGGCGATCGGT
ACGTTTACTTTGAAAAAATTAGAGTGCTCAAAGCAGGCGTTACGCCCGAATAATGTTGCATGGAATAATGGAATAGGACC
TCGGTTCTATTTTGTTGGTCTTCGGAAGAGGTAATGATTAAGAGGGACAGACGGGGGCATTCGTATTGCGGCGCTAGAGG
TGAAATTCTTGGACCGTCGCAAGACGAACTAAAGCGAAAGCATTTGCCAAGAATGTTTTCATTAATCAAGAACGAAAGTT
AGAGGTTCGAAGGCGATCAGATACCGCCCTAGTTCTAACCATAAACGATGCCAACCAGCAATCCGTCTGAGTTCCTTAAA
TGACTCGACGGGCGGCTTCCGGGAAACCAAAGTTTTTCGGTTCCGGGGGAAGTATGGTTGCAAAGCTGAAACTTAAAGGA
ATTGACGGAAGGGCACCACCAGGAGTGGAGCCTGCGGCTTAATTTGACTCAACACGGGAAAACTCACCCGGCCCGGACAC
TGAAAGGATTGACAGATTGAGAGCTCTTTCTTGATTCAGTGGGTGGTGGTGCATGGCCGTTCTTAGTTGGTGGAGCGATT
TGTCTGGTTAATTCCGATAACGAACGAGACTCTAGCCTACTAAATAGATCGCCGGTTTACAAACACCGGTGAGACTTCTT
AGAGGGACAGGCGGCGATTCAGCCGCACGAAACAGAGCAATAACAGGTCTGTGATGCCCTTAGATGTCCGGGGCCGCACG
CGCGCTACACTGAAGTGATCAGCGTGCTTTTTAAGCCTACTCTGCCAAGAGTGGGAAACCCAATGAACCTTCTTCGTGAT
TGGGATAGGGGATTGTAATTATTCCCCTTGAACGAGGAATTCCCAGTAAGCGCGAGTCATAAGCTCGCGTTGATTACGTC
CCTGCCCTTTGTACACACCGCCCGTCGCTACTACCGATTGAATGTTTTAGTGAGGTCTTCAGACTGGCCGGCGCAGCTGC
TCTCGTGGTGGCAGCGCTGTGTTTGGAAAGATGCCCAAACTTGAACATTT

>Achipteria_coleoptrata
AATGGCTCATTAAATCAGTTACGGTTCCTTAGATGTTGACTATCTACATGGATAACTGTGGTAATTCTAGAGCTAATACA
TGCACAAAAGCTTCGACCTTAGCGGAAGAAGCGCATTTATTAGACCAAGACCAATGGGGTATGTGGTGACTCTGAATAAC
TATTGCTAATCGCATGGCCTATGAGCCGGCGATGAATCTTTCAAGTGTCTGCCTTATCAACTGTCGATGGTAGGTTATGC
GCCTACCATGGTTGTAACGGGTAACGGGGAATCAGGGTTCGATTCCGGAGAGGGAGCCTGAGAAACGGCTACCACATCCA
AGGAAGGCAGCAGGCACGCAAATTACCCAATCCCAGAACGGGGAGGTAGTGACGAAAAATAACAATACGAGACTCTTATG
AGGCCTCGTAATTGGAATGAGAACAATCTAAATCCTTTAACGAGGATCTATTGGAGGGCAAGTCTGGTGCCAGCAGCCGC
GGTAATTCCAGCTCCAATAGCGTATATTAAAGTTGTTGTGGTTAAAAAGCTCGTAGTTGGATCTCAGTTCGAGTCCGGTC
CACTTGCCAGTGGTTACTGTACTGAACACTTTATCGAGTTGTCCTATGGTGTTCTTAACCGAATGTCATAGGCGATCGAT
ACGTTTACTTTGAAAAAATTAGAGTGCTCAAAGCAGGCGTT--GCCCGAATAATGTTGCATGGAATAATGGAATAGGACC
TCGGTTCTATTTTGTTGGTCTTCGGAAGAGGTAATGATTAAGAGGGACAGACGGGGGCATTCGTATTGCGACGCTAGAGG
TGAAATTCTTGGACCGTTGCAAGACGAACTAAAGCGAAGGCATTTGCCAAGAATGTTTTCATTAATCAAGAACGAAAGTT
AGCGGATCGAAGGCGATCAGATACCGCCCTAGTGCTAACCATAAACGATGCCAACCAGTAATAAGCCTGAGTTCCTTAAA
TGACTCGGCTTGGGACTTCTGGGAAACCAAAGTTTTTCGGTTCCAGGGGAAGTATGGTTGCAAAGCTGAAACTTAAAGAA
ATTGACGGAGCGGCACCACCAGGAGTGGAGCCTGCGGCTTAATTTGACTCAACACGGGAAAACTCACCCGGCCCGGACAC
TGGAAGGATTGACAGATTGAGAGCTCTTTCTTGATTCAGTGGGTGGTGGTGCATGGCCGTTCTTAGTTGGTGGAGTGATT
TGTCTGGTTAATTCCGATAACGAACGAGACTCTAGCCTACTAAATAGATCGTTGGCTTACAAACGCCAACGAGACTTCTT
AGAGGGACAGGCGGTGACTCAACCGCACGAAACAGAGCAATAACAGGTCTGTGATGCCCTTAGATGTCCGGGGCCGCACG
CGCGCTACACTGAAGTGATCAGCGTGCATGTTCAGCCTACTCTGTCAAGAGTGGGAAACCCAATGAACCTTCTTCGTGAT
TGGGATAGGGGATTGTAATTATTCCCCTTGAACGAGGAATTCCCAGTAAGCGCGAGTCATAAGCTCGCGTTGATTACGTC
CCTGCCTCTTGTACACACCGCCCGTCGCTACTACCGATTGAATGTTTTAGTGAGGTCTTCGGACTGGCCGGTGCAGCCAC
TCTTGTAGTGGCAGCGCTGTGTTTGGAAAGATGCCCAAACTTGAACATTT

>Eupelops_plicatus_18S
AATGGCTCATTAAATCAGTTACGGTTCCTTAGATGTTGACTATCTACATGGATAACTGTGGTAATTCTAGAGCTAATACA
TGCACAAAAGCTTTGACCTTAGCGGAAAAAGCGCATTTATTAGAACAAGACCAATGGGGTATGTGGTGACTCTGGATAAC
TATTGCTAATCGCATGGCCTATGTGCCGGCGATGAATCTTTCAAGTGTCTGCCTTATCAACTGTCGATGGTAGGTTATGC
GCCTACCATGGTTGTAACGGGTAACGGGGAATAAGGGTTCGATTCCGGAGAGGGAGCCTGAGAAACGGCTACCACATCCA
AGGAAGGCAGCAGGCACGCAAATTACCCAATCCCAGAACGGGGAGGTAGTGACGAAAAATAACAATACGGGACTCTTATG
AGGCCCCGTAATTGGAATGAGAACAATCTAAATCCTT-AACGAGGATCTATTGGAGGGCAAGTCTGGTGCCAGCAGCCGC
GGTAATTCCAGCTCCAATAGCGTATATTAAAGTTGTTGTTGTTAAAAAGCTCGTAGTTGGATCTCAGTTCGAGTCCGGTC
CACTTGCCAGTGGTTACTGTACTGAACACTTTATCGAGTTGTCCTATGGTGCTCTTCACCGAGTGTCATAGGCGATCGAT
ACGTTTACTTTGAAAAAATTAGAGTGCTCAAAGCAGGCGTACAGCCCGAATAATGTTGCATGGAATAATGGAATAGGACC
TCGGTTCTATTTTGTTGGTCTTCGGAAGAGGTAATGATTAAGAGGGACAGACGGGGGCATTCGTATTGCGACGCTAGAGG
TGAAATTCTTGGACCGTTGCAAGACGAACTAAAGCGAAGGCATTTGCCAAGAATGTTTTCATTAATCAAGAACGAAAGTT
AGCGGATCGAAGGCGATCAGATACCGCCCTAGTGCTAACCATAAACGATGCCAACCAGTAATAAGCCTGAGTTCTTTAAA
TGACTCGGCTTGGGACTTCCGGGAAACCAAAGTCTTTCGGTTCAAGGGGAAGTATGGTTGCAAAGCTGAAACTTAAAGAA
ATTGACGGAAGGGCACCACCAGGAGTGGAGCCTGCGGCTTAATTTGACTCAACACGGGAAAACTCACCCGGCCCGGACAC
TGGAAGGATTGACAGATTGAGAGCTCTTTCTTGATTCAGTGGGTGGTGGTGCATGGCCGTTCTTAGTTGGTGGAGTGATT
TGTCTGGTTAATTCCGATAACGAACGAGACTCTAGCCTACTAAATAGATCGTCGGCTTACAAACGCCGGCGAGACTTCTT
AGAGGGACAGGCGGTGATTCAACCGCACGAAACAGAGCAATAACAGGTCTGTGATGCCCTTAGATGTCCGGGGCCGCACG
CGCGCTACACTGAAGTGATCAGCGTGCATTAT-AGCCTACTCTGTCAAGAGTGGGAAACCCAATGAACCTTCTTCGTGAT
TGGGATAGGAGATTGTAATTATTCTCCTTGAACGAGGAATTCCCAGTAAGCGCGAGTCATAAGCTCGCGTTGATTACGTC
CCTGCCCTTTGTACACACCGCCCGTCGCTACTACCGATTGAATGTTTTAGTGAGGTCTTCGGACTGGCCGGTGCAGCCAT
TCTCGTAGTGGCAGCGCTGTGTTTGGAAAGATGCCCAAACTTGAACATTT

>Platynothrus_peltifer_18S
AATGGCTCATTAAATCAGTTACGGTTCCTTAGATGTTGACTATCTACATGGATAACTGTGGTAATTCTAGAGCTAATACA
TGCACAAAAGCTTCGACCTTCGCGGAAGAAGCGCATTTATTAGAACAAGACCAATGGGGAATGTGGTGACTCTGGATAAC
TGTTGCTAATCGCATGGCCTATGTGCCGGCGATGAATCTTTCAAGTGTCTGCCTTATCAACTGTCGATGGTAGGTTATGC
GCCTACCATGGTTGTAACGGGTAACGGGGAATCAGGGTTCGGTTCCGGAGAGGGAGCCTGAGAAACGGCTACCACATCCA
AGGAAGGCAGCAGGCACGCAAATTACCCAATCCCAGAACGGGGAGGTAGTGACGAAAAATAACAATACGGGACTCTTATG
AGGCCCCGTAATTGGAATGAGAACAATCTAAATCCTTTAACGAGGATCTATTGGAGGGCAAGTCTGGTGCCAGCAGCCGC
GGTAATTCCAGCTCCAATAGCGTATATTAAAGTTGTTGTGGTTAAAAAGCTCGTAGTTGGATCTCAGTTCGAGTCCGGTC
CACTTGCCAGTGGTTACTGCACTGAACACTTTATCGAGTTGTCCTATGGTGCTCTTTACCGAGTGTCATAGGCGATCGGT
ACGTTTACTTTGAAAAAATTAGAGTGCTCAAAGCAGGCGTAACGCCCGAATAATGTTGCATGGAATAATGGAATAGGACC
TCGGTTCTATTTTGTTGGTCTTCGGAAGAGGTAATGATTAAGAGGGACAGACGGGGGCATTCGTATTGCGGCGCTAGAGG
TGAAATTCTTGGACCGTCGCAAGACGAACTAAAGCGAAAGCATTTGCCAAGAATGTTTTCATTAATCAAGAACGAAAGTT
AGAGGTTCGAAGGCGATCAGATACCGCCCTAGTTCTAACCATAAACGATGCCAACCAGTAATCCGTCTGAGTTCCTTAAA
TGACTCGACGGGCGACTTCCGGGAAACCAAAGTTTTTCGGTTCCAGGGGAAGTATGGTTGCAAAGCTGAAACTTAAAGAA
ATTGACGGAAGGGCACCACCAGGAGTGGAGCCTGCGGCTTAATTTGACTCAACACGGGAAAACTCACCCGGCCCGGACAC
TGGAAGGATTGACAGATTGAGAGCTCTTTCTTGATTCAGTGGGTGGTGGTGCATGGCCGTTCTTAGTTGGTGGAGCGATT
TGTCTGGTTAATTCCGATAACGAACGAGACTCTAGCCTACTAAATAGATCGTTGGCTTACAAACGCCAATGAGACTTCTT
AGAGGGACAGGCGGCGATTCAGCCGCACGAAACAGAGCAATAACAGGTCTGTGATGCCCTTAGATGTCCGGGGCCGCACG
CGCGCTACACTGAAGTGATCAGCGTGCATTCTCAGCCTACTCTGCCAAGAGTGGGAAACCCAATGAACCTTCTTCGTGAT
TGGGATAGGAGATTGTAATTATTCTCCTTGAACGAGGAATTCCCAGTAAGCGCGAGTCATAAGCTCGCGTTGATTACGTC
CCTGCCCTTTGTACACACCGCCCGTCGCTACTACCGATTGAATGTTTTAGTGAGGTCTTCAGACTGGCCGGCGCAGCTGC
TCTCGTAGTGGCAGCGCTGTGTTTGGGAAGATGCCCAAACTTGAACATTT

>Hermannia_gibba_18S
AATGGCTCATTAAATCAGTTACGGTTCCTTAGATGTTGACTAACTACATGGATAACTGTGGTAATTCTAGAGCTAATACA
TGCACAAAAGCTTCGACCTTTACGGAAGAAGCGCATTTATTAGACCAAGACCAATGGGGAACGTGGTGACTCTGGATAAC
TTTTGCTAATCGTATGGCCTATGTGCCGACGATGAATCTTTCAAGTGTCTGACTTATCAACTGTCGATGGTAGGCTATGC
GCCTACCATGGTTGTAACGGGTAACGGGGAATCAGGGTTCGATTCCGGAGAGGGAGCCTGAGAAACGGCTACCACATCCA
AGGAAGGCAGCAGGCACGCAAATTACCCAATCCCAGAACGGGGAGGTAGTGACGAAAAATAACAATACGGGACTCTTATG
AGGCCCCGTAATTGGAATGAGAACAATCTAAATCCTTTAACGAGGATCTATTGGAGGGCAAGTCTGGTGCCAGCAGCCGC
GGTAATTCCAGCTCCAATAGCGTATATTAAAGTTGTTGTGGTTAAAAAGCTCGTACTTGGATCTCAGTTCAAGTTCGGTC
CACTTGCCAGTGGCTACTGTGCTGAACACTTTACCGAGTTGTCTTATGGTGCTCTTCACCGAGTGTCATAAGCGATCGGT
ACGTTTACTTTGAAAAAATTAGAGTGCTCAAAGCAGGCGTAACGCCCGAATAATGTTGCATGGAATAATGGAATAGGACC
TCGGTTCTATTTTGTTGGTCTTCGGAAGAGGTAATGATTAAGAGGGACAGACGGGGGCATTCGTATTGCGGCGCTAGAGG
TGAAATTCTTGGACCGTCGCAAGACGAACTAAAGCGAAAGCATTTGCCAAGAATGTTTTCATTAATCAAGAACGAAAGTT
AGAGGTTCGAAGGCGATCAGATACCGCCCTAGTTCTAACCATAAACGATGCCAACCAGCAATCCGTCTGAGTTCCTTAAA
TGACTCGACGGGCGGCTTCCGGGAAACCAAAGTTTTTCGGTTCCAGGGGAAGTATGGTTGCAAAGCTGAAACTTAAAGGA
ATTGACGGAAGGGCACCACCAGGAGTGGAGCCTGCGGCTTAATTTGACTCAACACGGGAAAACTCACCCGGCCCGGACAC
TGGAAGGATTGACAGATTGAGAGCTCTTTCTTGATTCAGTGGGTGGTGGTGCATGGCCGTTCTTAGTTGGTGGAGCGATT
TGTCTGGTTAATTCCGATAACGAACGAGACTCTAGCCTACTAAATAGGTCGCTGA-TTACAAAC-TTTGCGAGACTTCTT
AGAGGGACAGGCGGCGATTCAGCCGCACGAAACAGAGCAATAACAGGTCTGTGATGCCCTTAGATGTCCGGGGCCGCACG
CGCGCTACACTGAAGTGATCAGCGTGCATAGT-ATCCTGCTCAGACATGAGTGGGAAACCCAATGAACCTTCTTCGTGAT
AGGGACTGGAGATTGTAATTATTCTCCACGAACGAGGAATTCCCAGTAAGCGCGAGTCATAAGCTCGCGTTGATTACGTC
CCTGCCCTTTGTACACACCGCCCGTCGCTACTACCGATTGAATGTTTTAGTGAGGTCTTCAGACTGGCCGGTGCAGCTGC
-CTCGT-GCAGCCGCGCTGTGTTTGGGAAGATGCCCAAACTTGAACATTT

>Tectocepheus_a
AATGGCTCATTAAATCAGTTACGGTTCCTTAGATGTTGACTATCTACATGGATAACTGTGGTAATTCTAGAGCTAATACA
TGCACAAAAGCTTCGACCTTAGCGGAAGAAGCGCATTTATTAGACCAAGACCAATGGGGTATGTGGTGACTCTGGATAAC
TATTGCTAATCGCATGGCCTATGAGCCGGCGATGAATCTTTCAAGTGTCTGCCTTATCAACTGTCGATGGTAGGTTATGT
GCCTACCATGGTTGTAACGGGTAACGGGGAATCAGGGTTCGATTCCGGAGAGGGAGCCTGAGAAACGGCTACCACATCCA
AGGAAGGCAGCAGGCACGCAAATTACCCAATCCCAGAACGGGGAGGTAGTGACGAAAAATAACAATATGGAACTCTTATG
AGGCTCCATAATTGGAATGAGAACAATCTAAATCCTTTAACGAGGATCTATTGGAGGGCAAGTCTGGTGCCAGCAGCCGC
GGTAATTCCAGCTCCAATAGCGTATATTAAAGTTGTTGTGGTTAAAAAGCTCGTAGTTGGATCTCAGTTCGAGTCCGGTC
CACTTGCCAGTGGTTACTGTACTGAACACTTTATCGAGTTGTCCTATGGTGCTCTTCACCGAGTGTCATAGGCGATCGAT
ACGTTTACTTTGAAAAAATTAGAGTGCTCAAAGCAGGCT-TAAGCCCGAATAATGTTGCATGGAATAATGGAATAGGACC
TCGGTTCTATTTTGTTGGTCTTCGGAAGAGGTAATGATTAAGAGGGACAGACGGGGGCATTCGTATTGCGACGCTAGAGG
TGAAATTCTTGGACCGTTGCAAGACGAACTAAAGCGAAGGCATTTGCCAAGAATGTTTTCATTAATCAAGAACGAAAGTT
AGCGGATCGAAGGCGATCAGATACCGCCCTAGTGCTAACCATAAACTATGCCAACCAGTAATAAGCCTGAGTTCCTTAAA
TGACTCGGCTTGGGACTTCCGAGAAATCAAAGTT---CGGTTCTAGGGGAAGTATGGTTGCAAAGCTGAAACTTAAAGAA
ATTGACGGAAGGGCACCACCAGGAGTGGAGCCTGCGGCTTAATTTGACTCAACACGGGAAAACTCACCCGGCCCGGACAC
TGGAAGGATTGACAGATTGAGAGCTCTTTCTTGATTCAGTGGGTGGTGGTGCATGGCCGTTCTTAGTTGGTGGAGTGATT
TGTCTGGTTAATTCCGATAACGAACGAGACTCTAGCCTACTAAATAGACTGCTGGCTTACAAACGCCGGCAGGACTTCTT
AGAGGGACAGGCGGTGATTCAACCGCACGAAACAGAGCAATAACAGGTCTGTGATGCCCTTAGATGTCCGGGGCCGCACG
CGCGCTACACTGAAGTGATCAGCGTGCCTATTCAGCCTACTCTGTCAAGAGTGGGAAACCCAATGAACCTTCTTCGTGAT
TGGGATAGGGGATTGTAATTATTCCCCTTGAACGAGGAATTCCCAGTAAGCGCGAGTCATAAGCTCGCGTTGATTACGTC
CCTGCCCTTTGTACACACCGCCCGTCGCTACTACCGATTGAATGTTTTAGTGAGGTCTTCGGACTGGCCGGTGCAGCCAT
TCTTGGGATGGCACCGCTGCGTTTGGAAAGATGCCCAAACTTGAACATTT

>Eupelops_hirtus_18S
AATGGCTCATTAAATCAGTTACGGTTCCTTAGATGTTGACTATCTACATGGATAACTGTGGTAATTCTAGAGCTAATACA
TGCACAAAAGCTTTGACCTTAGCGGAAAAAGCGCATTTATTAGAACAAGACCAATGGGGTATGTGGTGACTCTGGATAAC
TATTGCTAATCGCATGGCCTATGTGCCGGCGATGAATCTTTCAAGTGTCTGCCTTATCAACTGTCGATGGTAGGTTATGC
GCCTACCATGGTTGTAACGGGTAACGGGGAATAAGGGTTCGATTCCGGAGAGGGAGCCTGAGAAACGGCTACCACATCCA
AGGAAGGCAGCAGGCACGCAAATTACCCAATCCCAGAACGGGGAGGTAGTGACGAAAAATAACAATACGGGACTCTTATG
AGGCCCCGTAATTGGAATGAGAACAATCTAAATCCTTTAACGAGGATCTATTGGAGGGCAAGTCTGGTGCCAGCAGCCGC
GGTAATTCCAGCTCCAATAGCGTATATTAAAGTTGTTGTTGTTAAAAAGCTCGTATTTGGATCTCAGTTCGAGTCCGGTC
CACTTGCCAGTGGTTACTGTACTGAACACTTTATCGAGTTGTCCTATGGTGCTCTTCACCGAGTGTCATAGGCGATCGAT
ACGTTTACTTTGAAAAAATTAGAGTGCTCAAAGCAGGCGTACAGCCCGAATAATGTTGCATGGAATAATGGAATAGGACC
TCGGTKCTATTTTGTTGGTCTTCGGAAGAGGTAATGATTAAGAGGGACAGACGGGGGAATTCGTATTGCGACGCTAGAGG
TGAAATTCTTGGACCGTTGCAAGACGAACTAAAGCGAAGGTATTTGCCAAGAATGTTTTCATTAATCAGGAACKAAAGTT
AGCGGATCGAAGGCGATCAGATACCGCCCTAGTGCTAACCGTAAACGATGCCAACCATTAATAAGCCTGAGTTCTTTAAA
TGACTCGGCTTGGGACTTCCGGGAAACCAAAGTCTTTCGGTTCAAGGGGAAGTATGGTTGCAAAGCTGAAACTTAAAGAA
ATTGACGGAAGGGCACCACCAGGAGTGGATCCTGCGGCTTAATTTGACTCATCACGGGAAAACTCACCCGGGCCGGACAC
TGGAAGGATTGACAGATTGAGAGCTCTTTCTTGATTCCGTGGGTGGTGGTGCATGGCCGTTCTTAGTTGGTGGAGTGATT
TGTCTGGTTAAKTCCGATAACGAACGAGACTCTAGCCTACTAAATAGATCGTCGGCTTACAAACGCCGGCSAGACTTCTT
AGAGGGACAGGCGGTGATTCAACCGCACGAAACAGAGCAATAACAGGTCTGTGATGCCCTTAGATGTCCGGGGCCGCACG
CGCGCTACACTGAAGTGATCAGCGTGCATTAT-AGCCTACTCTGTCAAGAGTGGGAAACCCAATGAACCTTCTTCGTGAT
TGGGATAGGAGATTGTAATTATTCTCCTTGAACGAGGAATTCCCAGTAAGCGCGAGTCATAAGCTCGCGTTGATTACGTC
CCTGCCCTTTGTACACACCGCCCGTCGCTACTACCGATTGAATGTTTTAGTGAGGTCTTCGGACTGGCCGGTGCAGCCAT
TCTCGTAGTGGCACCGCTGTGTTTGGAAAGATGCCCAACCTTGAACATTT

>Chamobates_voigtsi_18S
----GCTCATTAAATCAGTTACGGTTCCTTTGATGTTGACTATCTACATGGATAACTGTGGTAATTCTAGAGCTAATACA
TGCACAAAAGCTTCGACCTTAGCGGAAGAAGCGCATTTATTAGACCAAGACCAATGGGGTTTGTGGTGACTCTGGATAAC
TATTGCTAATCGCATGGCCTATGAGCCGGCGATGAATCATTCAAGTGTCTGCCTTATCAACTGTCGATGGTAGGTTATGC
GCCTACCATGGTTGTAACGGGTAACGGGGAATTAGGGTTCGATTCCGGAGAGGGAGCCTGAGAAACGGCTACCACATCCA
AGGAAGGCAGCAGGCACGCAAATTACCCAATCCCAGAACGGGGAGGTAGTGACGAAAAATAACAATACGGGACTCTTATG
AGGCCCCGTAATTGGAATGAGAACAATCTAAATCCTTTAACGAGGATCTATTGGAGGGCAAGTCTGGTGCCAGCAGCCGC
GGTAATTCCAGCTCCAATAGCGTATATTAAAGTTGTTGTTGTTAAAAAGCTCGTAGTTGGATCTCAGTTCGAGTCCGGTC
CACTTGCCAGTGGTTACTGTACTGAACACTTTATCGAGTTGTCCTATGGTGCTCTTTACCGAGTGTCATAGGCGATCGAT
ACGTTTACTTTGAAAAAATTAGAGTGCTCAAAGCAGGCGTACAGCCCGAATAATGTTGCATGGAATAATGGAATAGGACC
TCGGTTCTATTTTGTTGGTCTTCGGAAGAGGTAATGATTAAGAGGGACAGACGGGGGCATTCGTATTGCGACGCTGGAGG
TGAAATTCTTGGACCGTTGCAAGACGAACTAAAGCGAAGGCATTTGCCAAGAATGTTTTCATTAATCAAGAACGAAAGTT
AGCGGATCGAAGGCGATCAGATACCGCCCTAGTGCTAACCATAAACGATGCCAACCAGTAATAAGCCTGAGTTCCTTAAA
TGACTCGGCTTGGGACTTCCGGGAAACCAAAGTCTTTCGGTTCAAGGGGAAGTATGGTTGCAAAGCTGAAACTTAAAGAA
ATTGACGGAAGGGCACCACCAGGAGTGGAGCCTGCGGCTTAATTTGACTCAACACGGGAAAACTCACCCGGCCCGGACAC
TGGAAGGATTGACAGATTGAGAGCTCTTTCTTGATTCAGTGGGTGGTGGTGCATGGCCGTTCTTAGTTGGTGGAGTGATT
TGTCTGGTTAATTCCGATAACGAACGAGACTCTAGCCTACTAAATAGATTGTCGGCTTACAAACGCCGGCAAGACTTCTT
AGAGGGACAGGCGGTGATTCAACCGCACGAAACAGAGCAATAACAGGTCTGTGATGCCCTTAGATGTCCGGGGCCGCACG
CGCGCTACACTGAAGTGATCAGCGTGCATTCT-AGCCTACTCTGTCAAGAGTGGGAAACCCAATGAACCTTCTTCGTGAT
TGGGATAGGAGATTGTAATTATTCTCCTTGAACGAGGAATTCCCAGTAAGCGCGAGTCATAAGCTCGCGTTGATTACGTC
CCTGCCCTTTGTACACACCGCCCGTCGCTACTACCGATTGAATGTTTTAGTGAGGTCTTCGGACTGGCCGGCGCAGCCAT
T-------------------------------------------------

>Oribatula_tibialis_18S
AATGGCTCATTAAATCAGTTACGGTTCCTTAGATGTTGACTATCTACATGGATAACTGTGGTAATTCTAGAGCTAATACA
TGCACAAAAGCCTTGACCTTAACGGAAAAGGCGCATTTATTAGACCAAGACCAATGGGTGATGTGGTGACTCTGGATAAC
TTTCGCTGATCGCATGGCCTATGAGCCGGCGACGAATCTTTCAAGTGTCTGCCTTATCAACTGTCGATGGTAGGTTATGC
GCCTACCATGGTTGTAACGGGTAACGGGGAATCAGGGTTCGATTCCGGAGAGGGAGCCTGAGAAACGGCTACCACATCCA
AGGAAGGCAGCAGGCACGCAAATTACCCAATCCCAGCACGGGGAGGTAGTGACGAAAAATAACAATACCGGACTCTTATG
AGGCCCGGTAATTGGAATGAGAACAATCTAAATCCTTTAACGAGGATCTATTGGAGGGCAAGTCTGGTGCCAGCAGCCGC
GGTAATTCCAGCTCCAATAGCGTATATTAAAGTTGTTGTGGTTAAAAAGCTCGTAGTTGGATCTCAGTTCCTGTCCGGTC
CACTTGCCAGTGGTTACTGCACTGAACACTTTATCGACCCTGTCTATGGTGCTCTTAATCGGGTGTCATAGGCGATCGAT
ACGTTTACTTTGAAGAAACTAGAGTGCTCAAAGCAGGCATGTTGCCAGAATATTGTTGCATGGAATAATGGAATAGGATC
TCGGTTCTATTTTGTTGGTCTTCGGAAGAGGTAATGATTAAGAGGGACAGACGGGGGCATTCGTATTGCGACGCTAGAGG
TGAAATTCTTGGACCGTTGCAAGACGAACTAAAGCGAAGGCATTTGCCAAGAATGTTTTCATTAATCAAGAACGAAAGTT
AGCGGATCGAAGGCGATCAGATACCGCCCTAGTGCTAACCATAAACGATGCCAACCAGTAATATGCCTGAGTTCCTTAAA
TGACTCGGCATGGGACTTCCGGGAAACCAAAGTCTTTCGGTTCCAGGGGAAGTATGGTTGCAAAGCTGAAACTTAAAGAA
ATTGACGGAAGGGCACCACCAGGAGTGGAGCCTGCGGCTTAATTTGACTCAACACGGGAAAACTCACCCGGCCCGGACAC
TGGAAGGATTGACAGATTGAGAGCTCTTTCTTGATTCAGTGGGTGGTGGTGCATGGCCGTTCTTAGTTGGTGGAGTGATT
TGTCTGGTTAATTCCGATAACGAACGAGACTCTAGCCTACTAAATAGATTGCCGGCTTACATACGCCGGCAACGCTTCTT
AGAGGGACAGGCGGTGATTCAACCGCACGAAACAGAGCAATAACAGGTCTGTGATGCCCTTAGATGTCCGGGGCCGCACG
CGCGCTACACTGAAGTGATCAGCGTGCTTATTCTACCTACTCTGTCAAGAGTGGGAAACCCATTGAACCTTCTTCGTGAT
TGGGATTGTGGTTTGTAATTATACCACATGAACGAGGAATTCCCAGTAAGCGCGAGTCATAAGCTCGCGTTGATTACGTC
CCTGCCCTTTGTACACACCGCCCGTCGCTACTACCGATTGAATGTTTTAGTGAGGTCTTCGGACCGGCCGGCGCAGTCAT
TCTCGTAGTGACAGCGCTGTGTTTGGAAAGATGCCCAAACTTGAACATTT

>Adoristes_ovatus_18S
------TCATTAAATCAGTTACGGTTCCTTAGATGTTGACTATCTACATGGATAACTGTGGTAATTCTAGAGCTAATACA
TGCACAAAAGCTTCGACCTTAACGGAAGAAGCGCATTTATTAGACCAAGACCAATGGGGTATGTGGTGACTCTGTATAAC
TATTGCTAATCGCATGGCCTATGTGCCGGCGATGAATCTTTCAAGTGTCTGCCTTATCAACTGTCGATGGTAGGCTATGC
GCCTACCATGGTTGTAACGGGTAACGGGGAATCAGGGTTCGATTCCGGAGAGGGAGCCTGAGAAACGGCTACCACATCCA
AGGAAGGCAGCAGGCACGCAAATTACCCAATCCCAGAACGGGGAGGTAGTGACGAAAAATAACAATACGGGACTCTTATG
AGGCCCCGTAATTGGAATGAGAACAATCTAAATCCTTTAACGAGGATCTATTGGAGGGCAAGTCTGGTGCCAGCAGCCGC
GGTAATTCCAGCTCCAATAGCGTATATTAAAGTTGTTGTGGTTAAAAAGCTCGTAGTTGGATCTCAGTTCGAGTCTGGTC
CACTTGCCAGTGGTTACTACACTGAACACTTTATCGAGTTGTCCTATGGTGCTCTTCACCGAGTGTCATAGGCGATCGAT
ACGTTTACTTTGAAAAAATTAGAGTGCTCAAAGCAGGCGTAACGCCCGAATAATGTTGCATGGAATAATGGAATAGGACC
TCGGTTCTATTTTGTTGGTCTTCGGAAGAGGTAATGATTAAGAGGGACAGACGGGGGCATTCGTATTGCGGCGCTAGAGG
TGAAATTCTTGGACCGTCGCAAGACGAACTAAAGCGAAAGCATTTGCCAAGAATGTTTTCATTAATCAAGAACGAAAGTT
AGAGGTTCGAAGGCGATCAGATACCGCCCTAGTTCTAACCATAAACGATGCCGACCAGTAATTTAGCTGAGTTCCTTAAA
TGACTCGCTAAGCGACTTCCGGGAAACCAAAGTCTTTCGGTTCCAGGGGAAGTATGGTTGCAAAGCTGAAACTTAAAGAA
ATTGACGGAAGGGCACCACCAGGAGTGGAGCCTGCGGCTTAATTTGACTCAACACGGGAAAACTCACCCGGCCCGGACAC
TGGAAGGATTGACAGATTGAGAGCTCTTTCTTGATTCAGTGGGTGGTGGTGCATGGCCGTTCTTAGTTGGTGGAGTGATT
TGTCTGGTTAATTCCGATAACGAACGAGACTCTAGCCTACTAAATAGATTGTTGGCTTACAAACGCTAACAAGACTTCTT
AGAGGGACAGGCGGTGATTCAACCGCACGAAACAGAGCAATAACAGGTCTGTGATGCCCTTAGATGTCCGGGGCCGCACG
CGCGCTACACTGAAGTGATCAGCGTGCTTTTTCAGCCTACTCTGTCAAGAGTGGGAAACCCAATGAACCTTCTTCGTGAT
TGGGATAGGGGATTGTAATTATTCCCCTTGAACGAGGAATTCCCAGTAAGCGCGAGTCATAAGCTCGCGTTGATTACGTC
CCTGCCCTTTGTACACACCGCCCGTCGCTACTACCGATTGAATGTTTTAGTGAGGTCTTCGGACTGGCCGGTTCAGCTAC
TCTCGTAGTGGCAGAACTGTGTTTGGAAAGATGCCCAAACTTGAACATTT

>Acrogalumna_longipluma_18S
--------------TCAGTTACGGTTCCTTAGATGTTGACTATCTACATGGATAACTGTGGTAATTCTAGAGCTAATACA
TGCCCAAAAGCTTCGACCTTAACGGAAGAAGCGCATTTATTAGACTAAGACCAATGGGGTTTGTGGTGACTCTGGATAAC
TTTTGCTAATCGCATGGCCTGTGAGCCGGCGATGAATCTTTCAAGTGTCTGCCTTATCAACTGTCGATGGTAGGTTATGC
GCCTACCATGGTTGTAACGGGTAACGGGGAATTAGGGTTCGATTCCGGAGAGGGAGCCTGAGAAACGGCTACCACATCCA
AGGAAGGCAGCAGGCACGCAAATTACCCAATCCCAGAACGGGGAGGTAGTGACGAAAAATAACAATACGAGACTCTTTTG
AGGCCTCGTAATTGGAATGAGAACAGTCTAAATCCTTTAACGAGGATCTATTGGAGGGCAAGTCTGGTGCCAGCAGCCGC
GGTAATTCCAGCTCCAATAGCGTATATTAAAGTTGTTGAAGTTAAAAAGCTCGTAGTTGGATCTCAGTTCTAGTTCGGTC
CACTTGCCAGTGGTTACTGTACTGAACACATTATCGAGTTGTCTTATGGTGCTCTTCGCCGAGTGTCATAAGCGATCGAT
ACGTTTACTTTGAAAAAATTAGAGTGCTCAAAGCAGGCGTTAAGCCCGAATAATGTTGCATGGAATAATGGAATAGGACC
TCGGTTCTATTTTGTTGGTCTTCGGAAGAGGTAATGATTAAGAGGGACAGACGGGGGCATTCGTATTGCGACGCTAGAGG
TGAAATTCTTGGACCGTTGCAAGACGAACTAAAGCGAAGGCATTTGCCAAGAATGTTTTCATTAATCAAGAACGAAAGTT
AGCGGATCGAAGGCGATCAGATACCGCCCTAGTGCTAACCATAAACGATGCCAACCAGTAATTAGCCTGAGTTCCTTAAA
TGACTCGGCTAGGGACTTCCGGGAAACCAAAGTCTTTCGGTTCTTGGGGAAGTATGGTTGCAAAGCTGAAACTTAAAGAA
ATTGACGGAAGGGCACCACCAGGAGTGGAGCCTGCGGCTTAATTTGACTCAACACGGGAAAACTCACCCGGCCCGGACAC
TGGAAGGATTGACAGATTGAGAGCTCTTTCTTGATTCAGTGGGTGGTGGTGCATGGCCGTTCTTAGTTGGTGGAGTGATT
TGTCTGGTTAATTCCGATAACGAACGAGACTCTAGCCTACTAAATAGATCGTTGGCTTACAAACGCTAACGAGACTTCTT
AGAGGGACAGGCGGTGATTCAACCGCACGAAACAGAGCAATAACAGGTCTGTGATGCCCTTAGATGTCCGGGGCCGCACG
CGCGCTACACTGAAGTGATCAGCGTGCATTTC-AGCCTACTCTGTCAAGAGTGGGAAACCCAATGAACCTTCTTCGTGAT
TGGGATAGGAGATTGTAATTGTTCTCCTTGAACGAGGAATTCCCAGTAAGCGCGAGTCATAAGCTCGCGTTGATTACGTC
CCTGCCCTTTGTACACACCGCCCGTCGCTACTACCGATTGAATGTTTTAGTGAGGTCTTCGGACTGGCCGGTGCAGCCAT
TCTCGTAGTGGCAGCGCTGTGTTTGGAAAGATGCCCAAACTTGAACATTT

>Eniochthonius_minutissimus_18S
AATGGCTCATTAAATCAGTTACGGTTCCTTAGATGTTGACTGTCTACATGGATAACTGTGGTAATTCTAGAGCTAATACA
TGCACAAAAGCTTCGACCTCT-CGGAAGAAGCGCATTTATTAGACCAAGACCAATGGGGTGAGTGATGAATCTGAATAAC
T-TTGCTAATCGCATGGCCTACGCGCCGGCGATGAATCTTTCAAGTGTCTGCCTTATCAACTGTCGATGGTAGGTTATGC
GCCTACCATGGTTGTAACGGGTAACGGGGAATCAGGGTTCGATTCCGGAGAGGGAGCCTGAGAAACGGCTACCACATCCA
AGGAAGGCAGCAGGCACGCAAATTACCCACTCCCAGCACGGGGAGGTAGTGACGAAAAATAACAATACGGGACTCTAATG
AGGCCCCGTAATTGGAATGAGAACAATCTAAATCCTTTAACGAGGATCTATTGGAGGGCAAGTCTGGTGCCAGCAGCCGC
GGTAATTCCAGCTCCAATAGCGTATATTAAAGTTGTTGCGGTTAAAAAGCTCGTAGTTGGATCTCAGTTCGCGTCCGGTC
CACTTGCCAGTGGCTACTGCGCTGAACACATTACCGAGCTGTCCCATGGTGCTCTTCGCCGAGTGTCATGGGCGATCGGT
ACGTTTACTTTGAAAAAATTAGAGTGCTCAAAGCAGGCGTTTCGCCCGAATAATGTTGCATGGAATAATGGAATAGGACC
TCGGTTCTATTTTGTTGGTCTTCGGAAGAGGTAATGATTAAGAGGGACAGACGGGGGCATTCGTATTGCGGCGCTAGAGG
TGAAATTCTTGGACCGTCGCAAGACGAACTAAAGCGAAAGCATTTGCCAAGAATGTTTTCATTAATCAAGAACGAAAGTT
AGAGGTTCGAAGGCGATCAGATACCGCCCTAGTTCTAACCATAAACGATGCCAACCAGCAATCCGCCTGAGTTCCTTAAA
TGACTCGGCGGGCGGCTTCCGGGAAACCAAAGTTTTTCGGTTCCGGGGGAAGTATGGTTGCAAAGCTGAAACTTAAAGGA
ATTGACGGAAGGGCACCACCAGGAGTGGAGCCTGCGGCTTAATTTGACTCAACACGGGAAAACTTACCCGGCCCGGACAC
TGGAAGGATTGACAGATTGAGAGCTCTTTCTTGATTCAGTGGGTGGTGGTGCATGGCCGTTCTTAGTTGGTGGAGCGATT
TGTCTGGTTAATTCCGATAACGAACGAGACTCTAGCCTACTAAATAGACCACCGGCTTACAAACGTCGGTGGCGCTTCTT
AGAGGGACAGGCGGCGATTCAGCCGCACGAAACAGAGCAATAACAGGTCTGTGATGCCCTTAGATGTCCGGGGCCGCACG
CGCGCTACACTGAAGTGATCAGCGTGCTTTATCTGCCTGCTCTGCCAAGAGTGGGTAACCCAATGAACCTTTTTCGTGAT
TGGGATAGGGGATTGTAATTATTCTCCTTGAACGAGGAATTCCCAGTAAGCGCGAGTCATAAGCTCGCGTTGATTACGTC
CCTGCCCTTTGTACACACCGCCCGTCGCTACTACCGATTGAATGATTTAGTGAGGTCTTCAGACTGGCCGGTGCAGCTGC
TCTC-GGGTGGCCGCGCTGTGTTTGGGAAGATGCCCAAACTTGATCATTT

>Hypochthonius_rufulus_18S
AATGGCTCATTAAATCAGTTACGGTTCCTTAGATGTTGACT-TCTACATGGATAACTGTGGTAATTCTAGAGCTAATACA
TGCACAAAAGCTTCAACCTCACAGGAAGAAGCGCATTTATTAGACCAAGACCAATGGGGCCAGTGACGAATCTGAATAAC
T-TCGCTGATCGCATGGCCTACGTGCCGGCGACGAATCTTTCAAGTGTCTGCCTTATCAACTGTCGATGGTAGGTTATGC
GCCTACCATGGTTGTAACGGGTAACGGGGAATCAGGGTTCGATTCCGGAGAGGGCGCCTGAGAAATCGCGACCACATCCA
AGGAAGGCAGCAGGCACGCAAATTACCCACTCCCAGCACGGGGAGGTAGTGACGAAAAATAACAATACGGGACTCTAATG
AGGCCCCGTAATTGGAATGAGAACAATCTAAATCCTTTAACGAGGATCTATTGGAGGGCAAGTCTGGTGCCAGCAGCCGC
GGTAATTCCAGCTCCAATAGCGTATATTAAAGTTGTTGCGGTTAAAAAGCTCGTAGTTGGATCTCAGTTCGCGTCCGGTC
CACTTGCCAGTGGCTACTGTGCTGAACACCTTACCGATTTGTCTTGCGGTGCTCTTCGCCGAGTGTCGCAAGCGATCGGT
ACGTTTACTTTGAAAAAATTAGAGTGCTCAAAGCAGGCGTTTCGCCCGAATAATGTTGCATGGAATAATGGAATAGGACC
TCGGTTCTATTTTGTTGGTCTTCGGAAGAGGTAATGATTAAGAGGGACAGACGGGGGCATTCGTATTGCGGCGCTAGAGG
TGAAATTCTTGGACCGTCGCAAGACGAACTAAAGCGAAAGCATTTGCCAAGAATGTTTTCATTAATCAAGAACGAAAGTT
AGAGGTTCGAAGGCGATCAGATACCGCCCTAGTTCTAACCATAAACGATGCCAACCAGCAATCCGCCTGAGTTCCTTAAA
TGACTCGGCGGGCGGCTTCCGGGAAACCAAAGTTTTTCGGTTCCGGGGGAAGTATGGTTGCAAAGCTGAAACTTAAAGGA
ATTGACGGAAGGGCACCACCAGGAGTGGAGCCTGCGGCTTAATTTGACTCAACACGGGAAAACTTACCCGGCCCGGACAC
TGGAAGGATTGACAGATTGAGAGCTCTTTCTTGATTCAGTGGGTGGTGGTGCATGGCCGTTCTTAGTTGGTGGAGCGATT
TGTCTGGTTAATTCCGATAACGAACGAGACTCTAGCCTACTAAATAGACCGGTGGCTTTTAAACGTC-ACCGGGCTTCTT
AGAGGGACAGGCGGCGGTTCAGCCGCACGAAACAGAGCAATAACAGGTCTGTGATGCCCTTAGATGTCCGGGGCCGCACG
CGCGCTACACTGAAGTGATCAGCGTGCATTGTGTACCTGGTCGGCCACGACCGGGTAACCCAGTGAACCTTCTTCGTGAT
TGGGATAGGGGATTGTAATTATTCCCCTTGAACGAGGAATTCCCAGTAAGCGCGAGTCATAAGCTCGCGTTGATTACGTC
CCTGCCCTTTGTACACACCGCCCGTCGCTACTACCGATTGAATGATTTAGTGAGGTCTTCAGACTGGCCGGTGCAGCCGC
TCTCCGGGTGGCCGCGCTGTGTTTGGGAAGATGCCCAAACTTGATCATTT

>Liacarus_coracinus_18S
AATGGCTCATTAAATCAGTTACGGTTCCTTAGATGTTGACTATCTACATGGATAACTGTGGTAATTCTAGAGCTAATACA
TGCACAAAAGCTTCGACCTTAACGGAAGAAGCGCATTTATTAGACCAAGACCAATGGGGTATGTGGTGACTCTGAATAAC
TTTAGCTAATCGCATGGCCTATGTGCCGGCGATGAATCTTTCAAGTGTCTGCCTTATCAACTGTCGATGGTAGGCTATGC
GCCTACCATGGTTGTAACGGGTAACGGGGAATCAGGGTTCGATTCCGGAGAGGGAGCCTGAGAAACGGCTACCACATCCA
AGGAAGGCAGCAGGCACGCAAATTACCCAATCCCAGAACGGGGAGGTAGTGACGAAAAATAACAATACGGGACTCTTATG
AGGCCCCGTAATTGGAATGACAACAATCTAAATCCTTTAACGAGGATCTATTGGAGGGCAAGTCTGGTGCCAGCAGCCGC
GGTAATTCCAGCTCCAATAGCGTATATTAAAGTTGTTGTGGTTAAAAAGCTCGTAGTTGGATCTCAGTTCGAGTTTGGTC
CACTTGCCAGTGGTTACTACACTGAACACTTTATCGAGTTGTCTAATGGTGCTCTTCACCGAGTGTCATTAGCGATCGAT
ACGTTTACTTTGAAAAAATTAGAGTGCTCAAAGCAGGCGTAACGCCCGAATAATGTTGCATGGAATAATGGAATAGGACC
TCGGTTCTATTTTGTTGGTCTTCGGAAGAGGTAATGATTAAGAGGGACAGACGGGGGCATTCGTATTGCGGCGCTAGAGG
TGAAATTCTTGGACCGTCGCAAGACGAACTAAAGCGAAAGCATTTGCCAAGAATGTTTTCTTTAATCAAGAACGAAAGTT
AGAGGTTCGAAGGCGATCAGATACCGCCCTAGTTCTAACCATAAACGATGCCGACCAGTGATTAGACTGAGTTCCTTAAA
TGACTCGTCTAGCAACTTCCGGGAAACCAAAGTCTTTCGGTTCCAGGGGAAGTATGGTTGCAAAGCTGAAACTTAAAGAA
ATTGACGGAAGGGCACCACCAGGAGTGGAGCCTGCGGCTTAATTTGACTCAACACGGGAAAACTCACCCGGCCCGGACAC
TGGAAGGATTGACAGATTGAGAGCTCTTTCTTGATTCAGTGGGTGGTGGTGCATGGCCGTTCTTAGTTGGTGGAGTGATT
TGTCTGGTTAATTCCGATAACGAACGAGACTCTAGCCTACTAAATAGATTGTTGGCTTACAAACGCTAACAAGACTTCTT
AGAGGGACAGGCGGTGATTCAACCGCACGAAACAGAGCAATAACAGGTCTGTGATGCCCTTAGATGTCCGGGGCCGCACG
CGCGCTACACTGAAGTGATCAGCGTGCTTTTTCAGCCTACTCTGTCAAGAGTGGGAAACCCAATGAACCTTCTTCGTGAT
TGGGATAGGGGATTGTAATTGTTCCCCTTGAACGAGGAATTCCCAGTAAGCGCGAGTCATAAGCTCGCGTTGATTACGTC
CCTGCCCTTTGTACACACCGCCCGTCGCTACTACCGATTGAATGTTTTAGTGAGGTCTTCGGACTGGCCGGTTCAGCTAT
TCTCGTAGTGGCAGAACTGTGTTTGGAAAGATGCCCAAACTTGAACATTT

>Nanhermannia_nana_18S
AATGGCTCATTAAATCAGTTACGGTTCCTTAGATGTTGACTATCTACATGGATAACTGTGGTAATTCTAGAGCTAATACA
TGCACAAAAGCTTCGACCTTTGCGGAAGAAGCGCATTTATTAGACCAAGACCAATGGGGAATGTGGTGACTCTGGATAAC
TGTTGCTAATCGCATGGCCTATGTGCCGGCGATGAATCTTTCAAGTGTCTGCCTTATCAACTGTCGATGGTAGGTTATGC
GCCTACCATGGTTGTAACGGGTAACGGGGAATCAGGGTTCGATTCCGGAGAGGGAGCCTGAGAAACGGCTACCACATCCA
AGGAAGGCAGCAGGCACGCAAATTACCCAATCCCAGAACGGGGAGGTAGTGACGAAAAATAACAATACGGGACTCTTATG
AGGCCCCGTAATTGGAATGAGAACAATTTAAATCCTTTAACGAGGATCTATTGGAGGGCAAGTCTGGTGCCAGCAGCCGC
GGTAATTCCAGCTCCAATAGCGTATATTAAAGTTGTTGTGGTTAAAAAGCTCGTAGTTGGATCTCAGTTCGAGTCCGGTC
CACTTGCCAGTGGTTACTGCACTGAACACTTTATCGTGTTGTCCTATGGTGCTCTTCACCGAGTGTCATAGGTGACCGGT
ACGTTTACTTTGAAAAAATTAGAGTGCTCAAAGCAGGCGTAACGCCCGAATAATGTTGCATGGAATAATGGAATAGGATC
TCGGTTCTATTTTGTTGGTCTTCGGAAGAGGTAATGATTAAGAGGGACAGACGGGGGCATTCGTATTGCGGCGCTAGAGG
TGAAATTCTTGGACCGTCGCAAGACGAACTAAAGCGAAAGCATTTGCCAAGAATGTTTTCATTAATCAAGAACGAAAGTT
AGAGGTTCGAAGGCGATCAGATACCGCCCTAGTTCTAACCATAAACGATGCCAACCAGTAATCCGTCTGAGTTCCTTAAA
TGACTCGACGGGCGACTTCCGGGAAACCAAAGTTTTTAGGTTCCAGGGGAAGTATGTTTGCAAAGATGAAACTTAAAGAA
ATTGACGGAAGGGCACCACCAGGAGTGGAGCCTGCGGCTTAATTTGACTCAACACGGGAAAACTCACCCGGCCCGGACAC
TGGAAGGATTGACAGATTGAGAGCTCTTTCTTGATTCAGTGGGTGGTGGTGCATGGCCGTTCTTAGTTGGTGGAGCGATT
TGTCTGGTTAATTCCGATAACGAACGAGACTCTAGCCTACTAAATAGATCGTCGGCTTACAAACGCTGATGAGACTTCTT
AGAGGGACAGGCGGCGATTCAGCCGCACGAAACAGAGCAATAACAGGTCTGTGATGCCCTTAGATGTCCGGGGCCGCACG
CGCGCTACACTGAAGTGATCAGCGTGCATTTTCAGCCTACTCTGCCAAGAGTGGGAAACCCAATGAACCTTCTTCGTGAT
TGGGATAGGAGATTGTAATTATTCTCCTTGAACGAGGAATTCCCAGTAAGCGCGAGTCATAAGCTCGCGTTGATTACGTC
CCTGCCCTTTGTACACACCGCCCGTCGCTACTACCGATTGAATGTTTTAGTGAGGTCTTCAGACTGGCCGGCGCAGCTGC
TCTCGTAGTAGCAGCGCTGTGTTTGGGAAGATGCCCAAACTTGAACATTT

>Oppiella_nova_18S
AATGGCTCATTAAATCAGTTACGGTTCCTTAGATGTTGACTGTCTACATGGATAACTGTGGTAATTCTAGAGCTAATACA
TGCACAAAAGCTTTGACCTTTACGGAAAGAGCGCATTTATTAGAACAAGACCAATGGGGAATGTGGTGACTCTGGATAAC
TATTGCTAATCACATGGCC-AAGTGCCGGTGATGAATCTTTCAAGTGTCTGCCTTATCAACTGTCGATGGTAGGTTATGT
GCCTACCATGGTTGTAACGGGTAACGGGGAATCAGGGTTCGATTCCGGAGAGGGAGCCTGAGAAACGGCTACCACATCCA
AGGAAGGCAGCAGGCACGCAAATTACCCAATTCCAGAACGGAGAGGTAGTGACGAAAAATAACAATACGGGACTCTTATG
AGGCCCCGTAATTGGAATGAGAACAATCTAAATCCTTTAACGAGGATCTATTGGAGGGCAAGTCTGG-GCCAGCAGCCGC
GGTAATTCCAGCTCCAATAGCGTATATTAAAGTTGTTGTGGTTAAAAAGCTCGTAGTTGGATCTCAGTTCGAGTCCGGTC
CACTTGCCAGTGGCTACTGTACTGAACACTTTACCGAGTTGTCCTATGGTGTTCTTCACCGAGCGTCATAGGCGATCGGT
ACGTTTACTTTGAAAAAATTAGAGTGCTCAAAGCAGGCGTAACGCCCGAATAATGTTGCATGGAATAATGGAATAGGACC
TCGGTTCTATTTTGTTGGTCTTCGGAAGAGGTAATGATCAATAGGGACAGACGGGGCGATTCGTATTGCGGCGCTAGAGG
TGAAATTCTTGGACCGTCGCAAGACGAACTAAAGCGAAAGCATTTCGCAAGAATGTTTTCATTAATCAAGAACGAAAGTT
AGAGGTTCGAAGGCGATCAGATACCGCCCTAGTTCTAACCATAAACGATGCCAACCAGTAATTAAGCTGTGTTCCTTAAA
TGACACGCTTAGGGACTTCCGGGAAACCAAAGTCTTTCGGTTCCAGGGGAAGTATGGTTGCAAAGCTGAAACTTAAAGAA
ATTGACGGAAGGGCACCACCAGGAGTGGAGCCTGCGGCTTAATTTGACTCAACACGGGAAAACTCACCCGGCCCGGACAC
TGGAAGGATTGACAGATTGAGAGCTCTTTCTTGATTCAGTGGGTGGTGGTGCATGGCCGTTCTTAGTTGGTGGAGTGATT
TGTCTGGTTAATTCCGATAACGAACGAGACTCTAGCCTACTAAATAGATCGTCGGCTTACAAACGCCGGCGAGACTTCTT
AGAGGGACAGGCGGTGATTCAACCGCACGAAACAGAGCAATAACAGGTCTGTGATGCCCTTAGATGTCCGGGGCCGCACG
CGCGCTACACTGAAGTGATCAGCGTGCTTTTTCAACCTACTCTGTCAAGAGTGGGGAACCCAATGAACCTTCTTCGTGAT
TGGGATAGGGGATTGTAATTATTCCCCTTGAACGAGGAATTCCCAGTAAGCGCGAGTCATAAGCTCGCGTTGATTACGTC
CCTGCCCTTTGTACACACCGCCCGTCGCTACTACCGATTGAATGTTTTAGTGAGGTCTTCGGACTGGCCGGCGCAGCT-C
TCTCGTAGT-GCAGCGCTGTGTTTGGAAAGATGCCC--------------

>Phthiracarus_sp_18S
AATGGCTCATTAAATCAGTTACGGTTCCTTAGATGTTGATTGTTTACATGGATAACTGTGGTAATTCTAGAGCTAATACA
TGCACAAAAGCTTTGACCTTCAAGGAAAAAGCGCATTAATTAGACCAAGACCAATGGGAAATGTGGTGACTCTGAATAAC
TGTTGCTAATCGCATGGCCTAAGTGCCGGCGATGAATCTTTCAAGTGTCTGCCTTATCAACTGTCGATGGTAGGTTATGC
GCCTACCATGGTTGTAACGGGTAACGGGGAATCAGGGTTCGATTCCGGAGAGGGAGCCTGAGAAACGGCTACCACATCCA
AGGAAGGCAGCAGGCACGCAAATTACCCAATCCCAGAACGGGGAGGTAGTGACGAAAAATAACAATACGAGACTCTTATG
AGGCCTCGTAATTGGAATGAGAACAATTTAAATCCTTTAACGAGGATCTATTGGAGGGCAAGTCTGG-GCCAGCAGCCGC
GGTAATTCCAGCTCCAATAGCGTATATTAAAGTTGTTGCGGTTAAAAAGCTCGTAGTTGGATCTCAGTTCAAGCTCGGTC
CACTTGCCAGTGGTTACTGTGCTGAACACTTTATCGAGTTGTCTCTTGGTGCTCTTTACCGAGTGTCATGAGCGATCGGT
ACGTTTACTTTGAAAAAATTAGAGTGCTTAAAGCAGGCGTAACGCCCGAATAATGTTGCATGGAATAATGGAATAGGACC
TCGGTTCTATTTTGTTGGTCTTCGGAAGAGGTAATGATTAAGAGGGACAGACGGGGGCATTCGTATTGCGGCGCTAGAGG
TGAAATTCTTGGACCGTCGCAAGACGAACTAAAGCGAAAGCATTTGCCAAGAATGTTTTCATTAATCAAGAACGAAAGTT
AGAGGTTCGAAGGCGATCAGATACCGCCCTAGTTCTAACCATAAACGATGCCAACCAGCAATCCGTCTGAGTTCCTTAAA
TGACTCGACGGGCGGCTTCCGGGAAACCAAAGTTTTTCGGTTCCGGGGGAAGTATGGTTGCAAAGCTGAAACTTAAAGGA
ATTGACGGAAGGGCACCACCAGGAGTGGAGCCTGCGGCTTAATTTGACTCAACACGGGAAAACTCACCCGGCCCGGACAC
TGGAAGGATTGACAGATTGAGAGCTCTTTCTTGATTCAGTGGGTGGTGGTGCATGGCCGTTCTTAGTTGGTGGAGCGATT
TGTCTGGTTAATTCCGATAACGAACGAGACTCTAGCCTACTAAATAGATCGCCGGTTTACAAACATCGGTGAGACTTCTT
AGAGGGACAGGCGGCGATTCAGCCGCACGAAACAGAGCAATAACAGGTCTGTGATGCCCTTAGATGTCCGGGGCCGCACG
CGCGCTACACTGAAGTGATCAGCGTGCTTTTTAAGCCTACTCTGCCAAGAGTGGGAAACCCAATGAACCTTCTTCGTGAT
TGGGATAGGAGATTGTAATTATTCTCCTTGAACGAGGAATTCCCAGTAAGCGCGAGTCATAAGCTCGCGTTGATTACGTC
CCTGCCCTTTGTACACACCGCCCGTCGCTACTACCGATTGAATGTTTTAGTGAGGTCTTCAGACTGGCCGGCGCAGCTGC
TCTTGTGGTGGCAGCGCTGTGTTTGGAAAGATGCCCAAACTTGAACATTT

>Galumna_lanceata_18S
AATGGCTCATTAAATCAGTTACGGTTCCTTAGATGTTGACTATCTACATGGATAACTGTGGTAATTCTAGAGCTAATACA
TGCACAAAAGCTTCGACCTTAACGGAAGAAGCGCATTTATTAGACTAAGACCAATGGGGTTTGTGGTGACTCTGGATAAC
TTTTGCTAATCGCATGGCCTATGAGCCGGCGATGAATCTTTCAAGTGTCTGCCTTATCAACTGTCGATGGTAGGTTATGC
GCCTACCATGGTTGTAACGGGTAACGGGGAATTAGGGTTCGATTCCGGAGAGGGAGCCTGAGAAACGGCTACCACATCCA
AGGAAGGCAGCAGGCACGCAAATTACCCAATCCCAGAACGGGGAGGTAGTGACGAAAAATAACAATACGGGACTCTTTTG
AGGCCCCGTAATTGGAATGAGAACAGTCTAAATCCTTTAACGAGGATCTATTGGAGGGCAAGTCTGGTGCCAGCAGCCGC
GGTAATTCCAGCTCCAATAGCGTATATTAAAGTTGTTGAAGTTAAAAAGCTCGTAGTTGGATCTCAGTTCGAGTTCGGTC
CACTTGCCAGTGGCTACTGTACTGAACACATTATCGAGTTGTCCTATGGTGCTCTTCGCCGAGTGTCATAGGCGATCGAT
ACGTTTACTTTGAAAAAATTAGAGTGCTCAAAGCAGGCGTTCAGCCCGAATAATGTTGCATGGAATAATGGAATAGGACC
TCGGTTCTATTTTGTTGGTCTTCGGAAGAGGTAATGATTAAGAGGGACAGACGGGGGCATTCGTATTGCGACGCTAGAGG
TGAAATTCTTGGACCGTTGCAAGACGAACTAAAGCGAAGGCATTTGCCAAGAATGTTTTCATTAATCAAGAACGAAAGTT
AGCGGATCGAAGGCGATCAGATACCGCCCTAGTGCTAACCATAAACGATGCCAACCAGTAATTAGCCTGAGTTCCTTAAA
TGACTCGGCTAGGGACTTCCGGGAAACCAAAGTCTTTCGGTTCTTGGGGAAGTATGGTTGCAAAGCTGAAACTTAAAGAA
ATTGACGGAAGGGCACCACCAGGAGTGGAGCCTGCGGCTTAATTTGACTCAACACGGGAAAACTCACCCGGCCCGGACAC
TGGAAGGATTGACAGATTGAGAGCTCTTTCTTGATTCAGTGGGTGGTGGTGCATGGCCGTTCTTAGTTGGTGGAGTGATT
TGTCTGGTTAATTCCGATAACGAACGAGACTCTAGCCTACTAAATAGATCGTTGGCTTACAAACGCCAACGAGACTTCTT
AGAGGGACAGGCGGTGATTCAACCGCACGAAACAGAGCAATAACAGGTCTGTGATGCCCTTAGATGTCCGGGGCCGCACG
CGCGCTACACTGAAGTGATCAGCGTGCATTTT-AGCCTACTCTGTCAAGAGTGGGAAACCCAATGAACCTTCTTCGTGAT
TGGGATAGGAGATTGTAATTATTCTCCTTGAACGAGGAATTCCCAGTAAGCGCGAGTCATAAGCTCGCGTTGATTACGTC
CCTGCCCTTTGTACACACCGCCCGTCGCTACTACCGATTGAATGTTTTAGTGAGGTCTTCGGACTGGCCGGTGCAGCCAT
TCTCGTAGTGGCAGCGCTGTGTTTGGAAAGATGCCCAAACTTGAACATTT

>Tectocepheus_l
AATGGCTCATTAAATCAGTTACGGTTCCTTAGATGTTGACTATCTACATGGATAACTGTGGTAATTCTAGAGCTAATACA
TGCACAAAAGCTTCGACCTTAGCGGAAGAAGCGCATTTATTAGACCAAGACCAATGGGGTATGTGGTGACTCTGGATAAC
TATTGCTAATCGCATGGCCTATGAGCCGGCGATGAATCTTTCAAGTGTCTGCCTTATCAACTGTCGATGGTAGGTTATGT
GCCTACCATGGTTGTAACGGGTAACGGGGAATCAGGGTTCGATTCCGGAGAGGGAGCCTGAGAAACGGCTACCACATCCA
AGGAAGGCAGCAGGCACGCAAATTACCCAATCCCAGAACGGGGAGGTAGTGACGAAAAATAACAATACTGGACTCTTATG
AGGCCCAGTAATTGGAATGAGAACAATCTAAATCCTTTAACGAGGATCTATTGGAGGGCAAGTCTGGTGCCAGCAGCCGC
GGTAATTCCAGCTCCAATAGCGTATATTAAAGTTGTTGTGGTTAAAAAGCTCGTAGTTGGATCTCAGTTCGAGTCCGGTC
CACTTGCCAGTGGTTACTGTACTGAACACTTTATCGAGTTGTCCTATGGTGCTCTTCACCGAGTGTCATAGGCGATCGAT
ACGTTTACTTTGAAAAAATTAGAGTGCTCAAAGCAGGCTACAAGCCCGAATAATGTTGCATGGAATAATGGAATAGGACC
TCGGTTCTATTTTGTTGGTCTTCGGAAGAGGTAATGATTAAGAGGGACAGACGGGGGCATTCGTATTGCGACGCTAGAGG
TGAAATTCTTGGACCGTTGCAAGACGAACAAAAGCGAAGGCATTTGCCAAGAATGTTTTCATTAATCAAGAAAGAAAGTT
AGCGGATCGAAGGCGATCAGATACCGCCCTAGTGCTAACCATAAACGATGCCAACCAGTAATAAGCCTGAGTTCCTTAAA
TGACTCGGCTTGGGACTTCCGAGAAATCAAAGTT---CGGTTCCAGGGGAAGTATGGTTGCAAAGCTGAAACTTAAAGAA
ATTGACGGAAGGGCACCACCAGGAGTGGAGCCTGCGGCTTAATTTGACTCAACACGGGAAAACTCACCCGGCCCGGACAC
TGGAAGGATTGACAGATTGAGAGCTCTTTCTTGATTCAGTGGGTGGTGGTGCATGGCCGTTCTTAGTTGGTGGAGTGATT
TGTCTGGTTAATTCCGATAACGAACGAGACTCTAGCCTACTAAATAGCCTGCTGGCTTACAAACGCCGGCAAGACTTCTT
AGAGGGACAGGCGGTGATTCAACCGCACGAAACAGAGCAATAACAGGTCTGTGATGCCCTTAGATGTCCGGGGCCGCACG
CGCGCTACACTGAAGTGATCAGCGTGCCTATTCAGCCTACTCTGTCAAGAGTGGGAAACCCAATGAACCTTCTTCGTGAT
TGGGATAGGGGATTGTAATTATTCCCCTTGAACGAGGAATTCCCAGTAAGCGCGAGTCATAAGCTCGCGTTGATTACGTC
CCTGCCCTTTGTACACACCGCCCGTCGCTACTACCGATTGAATGTTTTAGTGAGGTCTTCGGACTGGCCGGTGCAGCCAT
TCTNNNNATGGCAGC-CTGTGTTTGGAAAGATGCCCAAACTTGAACTTTT

>Edwardzetes_edwardsi_18S
AATGGCTCATTAAATCAGTTACGGTTCCTTAGATGTTGACTATCTACATGGATAACTGTGGTAATTCTAGAGCTAATACG
TGCCCAAAAGCTTCGACCTTAGCGGAAGAAGCGCATTTATTAGACCAAGACCAATGGGGTAGGTGGTGACTCTGAATAAC
TATTGCTAATCGCATGGCCTATGAGCCGGCGATGAATCTTTCAAGTGTCTGCCTTATCAACTGTCGATGGTAGGTTATGC
GCCTACCATGGTTGTAACGGGTAACGGGGAATCAGGGTTCGATTCCGGAGAGGGAGCCTGAGAAACGGCTACCACATCCA
AGGAAGGCAGCAGGCACGCAAATTACCCAATCCCAGAACGGGGAGGTAGTGACGAAAAATAACAATACGGGACTCTTATG
AGGCCCCGTAATTGGAATGAGAACAATCTAAATCCTTTAACGAGGATCTATTGGAGGGCAAGTCTGGTGCCAGCAGCCGC
GGTAATTCCAGCTCCAATAGCGTATATTAAAGTTGTTGTTGTTAAAAAGCTCGTAGTTGGATCTCAGTTCGAGTCCGGTC
CACTTGCCAGTGGTTACTGTACTGAACACTTTATCGAGTTGTCCTATGGTGCTCTTCACCGAGTGTCATAGGCGATCGAT
ACGTTTACTTTGAAAAAATTAGAGTGCTCAAAGCAGGCGTACAGCCCGAATAATGTTGCATGGAATAATGGAATAGGACC
TCGGTTCTATTTTGTTGGTCTTCGGAAGAGGTAATGATTAAGAGGGACAGACGGGGGCATTCGTATTGCGACGCTAGAGG
TGAAATTCTTGGACCGTTGCAAGACGAACTAAAGCGAAGGCATTTGCCAAGAATGTTTTCATTAATCAAGAACGAAAGTT
AGCGGATCGAAGGCGATCAGATACCGCCCTAGTGCTAACCATAAACGATGCCAACCAGTAATAAGCCTGAGTTCTTTAAA
TGACTCGGCTTGGGACTTCCGGGAAACCAAAGTCTTTCGGTTCAAGGGGAAGTATGGTTGCAAAGCTGAAACTTAAAGAA
ATTGACGGAAGGGCACCACCAGGAGTGGAGCCTGCGGCTTAATTTGACTCAACACGGGAAAACTCACCCGGCCCGGACAC
TGGAAGGATTGACAGATTGAGAGCTCTTTCTTGATTCAGTGGGTGGTGGTGCATGGCCGTTCTTAGTTGGTGGAGTGATT
TGTCTGGTTAATTCCGATAACGAACGAGACTCTAGCCTACTAAATAGATCGTCGGCTTACAAACGCCGGCGAGACTTCTT
AGAGGGACAGGCGGTGATTCAACCGCACGAAACAGAGCAATAACAGGTCTGTGATGCCCTTAGATGTCCGGGGCCGCACG
CGCGCTACACTGAAGTGATCAGCGTGCATTAT-AGCCTACTCTGTCAAGAGTGGGAAACCCAATGAACCTTCTTCGTGAT
TGGGATAGGAGATTGTAATTATTCTCCTTGAACGAGGAATTCCCAGTAAGCGCGAGTCATAAGCTCGCGTTGATTACGTC
CCTGCCCTTTGTACACACCGCCCGTCGCTACTACCGATTGAATGTTTTAGTGAGGTCTTCGGACTGGCCGGTGCAGCCAT
TCTCGTAGTGGCAGCGCTGTGTTTGGAAAGATGCCCAAACTTGAACATTT

>Damaeobelba_minutissima_18S
AATGGCTCATTAAATCAGTTACGGTTCCTTAGATGTTGACTATCTACATGGATAACTGTGGTAATTCTAGAGCTAATACA
TGCACAAAAGCTTCGACCTTAGCGGAAGAAGCGCATTTATTAGACCAAGACCAATGGGGTATGTGGTGACTCTGGATAAC
TATTGCTAATCGCATGGCCTATGAGCCGGCGATGAATCTTTCAAGTGTCTGCCTTATCAACTGTCGATGGTAGGTTATGC
GCCTACCATGGTTGTAACGGGTAACGGGGAATTAGGGTTCGATTCCGGAGAGGGAGCCTGAGAAACGGCTACCACATCCA
AGGAAGGCAGCAGGCACGCAAATTACCCAATCCCAGAACGGGGAGGTAGTGACGAAAAATAACAATACGGGACTCTTATG
AGGCCCCGTAATTGGAATGAGAACAATCTAAATCCTTTAGCGAGGATCTATTGGAGGGCAAGTCTGGTGCCAGAAGCCGC
GGCAATTCCAGCTCCAATAGCGTACATTAAAGTTGTTGTGGTTAAAAAGCTCGTAGTTGGATCTCAGTTCGAGTCCGGTC
-ACTTGCCAGTGGTTACTGCACTGAACACTTTATCGAGTTGTCCTATGGTGCTCTTCACCGAGTGTCATAGGCGATCGGA
ACGTTTACTTTGAAAAAATTAGAGTGCTCAAAGCAGGCGTAACGCCCGAATAATGTTGCATGGAATAATGGAATAGGACC
TCGGTTCTATTTTGTTGGTCTTCGGAAGAGGTAATGATTAAGAGGGACAGACGGGGGCATTCGTATTGCGGCGCTAAAGG
TGAAATTCTTGGACCGTCGCAAGACGAACTAAAGCGAAAGCATTTGCCAAGAATGTTTTCTTTAATCAAGAACGAAAGTT
AGAGGTTCGAAGGCGATCAGATACCGCCCTAGTTCTAACCATAAACGATGCCAACCAGTAATTAGCTTGAGTTCCTTAAA
TGACTCAGCTAGCGACTTCCGGGAAACCAAAGTCTTTCGGTTCCAGGGGAAGTATGGTTGCAAAGCTGAAACTTAAAGAA
ATTGACGGAAGGGCACCACCAGGAGTGGAGCCTGCGGCTTAATTTGACTCAACACGGGAAAACTCACCCGGCCCGGACAC
TGGAAGGATTGACAGATTGAGAGCTCTTTCTTGATTCAGTGGGTGGTGGTGCATGGCCGTTCTTAGTTGGTGGAGCGATT
TGTCTGGTTAATTCCGATAACGAACGAGACTCTAGCCTACTAAATAGATCGTTGTCTTACAAACGATAACGAGACTTCTT
AGAGGGACAGGCGGTGATTCAACCGCACGAAACAGAGCAATAACAGGTCTGTGATGCCCTTAGATGTCCGGGGCCGCACG
CGCGCTACACTGAAGTGATCAGCGTGCATTTTCAGCCTACTCTGTCAAGAGTGGGAAACCCAATGAACCTTCTTCGTGAT
TGGGATAGGGGATTGTAATTATTCCCCTTGAACGAGGAATTCCCAGTAAGCGCGAGTCATAAGCTCGCGTTGATTACGTC
CCTGCCCTTTGTACACACCGCCCGTCGCTACTACCGATTGAATGTTTTAGTGAGGTCTTCAGACTGGCCGGCTCAGCTAC
TCTCGTAGTGGCAGAGCTGTGTTTGGAAAGATGCCCAAACTTGAACATTT

>Dissorhina_ornata_18S
AATGGCTCATTAAATCAGTTACGGTTCCTTAGATGTTGACTGTTTACATGGATAACTGTGGTAATTCTAGAGCTAATACA
TGCACAAAAGCTTTGACCTTACCGGAAAAAGCGCATTTATTAGACCAAGATCAATGGGGAATGTGGTGACTCTGAATAAC
TATTGCTAATCGCATGGCCTATGTGCCGGCGATGAATCTTTCAAGTGTCTGCCTTATCAACTGTCGATGGTAGGTTATGC
GCCTACCATGGTTGTAACGGGTAACGGGGAATCAGGGTTCGATTCCGGAGAGGGAGCCTGAGAAACGGCTACCACATCCA
AGGAAGGCAGCAGGCACGCAAATTACCCAATTCTAGATCAGAGAGGTAGTGACGAAAAATAACAATACGGGACTCTTATG
AGGCCCCGTAATTGGAATGAGAACAATTTAAATCCTTTAACGAGGATCTATTGGAGGGCAAGTCTGG-GCCAGCAGCCGC
GGTAATTCCAGCTCCAATAGCGTATATTAAAGTTGTTGTGGTTAAAAAGCTCGTAGTTGGATCTCAGTTCAAGCGCGGTT
CACTTGCCAGTGATTACTGTGCTGAACACTTTACCGAGTCATCTTATGGTGTTCTTTACCGAGCGTCATAAGTGATCGGT
ACGTTTACTTTGAAAAAATTAGAGTGCTCAAAGCAGGCGTAACGCCCGAATAATGTTGCATGGAATAATGGAATAGGACC
TCGGTTCTATTTTGTTGGTCTTCGGAAGAGGTAATGATCAATAGGGACAGACGGGGTGATTCGTATTGCGGCGCTAGAGG
TGAAATTCTTGGACCGTCGCAAGACGAACTAAAGCGAAAGCATTTCACAAGAATGTTTTCATTAATCAAGAACGAAAGTT
AGAGGTTCGAAGGCGATCAGATACCGCCCTAGTTCTAACCATAAACGATGCCAACCAGTAATTAGCTTGAGTTCCTTAAA
TGACTCAGCTAGGGACTTCCGGGAAACCAAAGTCTTTCGGTTCCAGGGGAAGTATGGTTGCAAAGCTGAAACTTAAAGAA
ATTGACGGAAGGGCACCACCAGGAGTGGAGCCTGCGGCTTAATTTGACTCAACACGGGAAAACTCACCCGGCCCGGACAC
TGGAAGGATTGACAGATTGAGAGCTCTTTCTTGATTCAGTGGGTGGTGGTGCATGGCCGTTCTTAGTTGGTGGAGTGATT
TGTCTGGTTAATTCCGATAACGAACGAGACTCTAGCCTACTAAATAGATTGTCGGTTTACAAACACCGGCAAGACTTCTT
AGAGGGACAGGCGGTGATTCAACCGCACGAAACAGAGCAATAACAGGTCTGTGATGCCCTTAGATGTCCGGGGCCGCACG
CGCGCTACACTGAAGTGATCAGCGTGCATTTTCTACCTACTCTGTCAAGAGTGGGGAACCCAATGAACCTTCTTCGTGAT
TGGGATAGGGGATTGTAATTATTCCCCTTGAACGAGGAATTCCCAGTAAGCGCGAGTCATAAGCTCGCGTTGATTACGTC
CCTGCCCTTTGTACACACCGCCCGTCGCTACTACCGATTGAATGTTTTAGTGAGGTCTTCGGACTGGCCGGCGCAGCT-C
TCTCGTAGG-GCAGCGCTGTGTTTGGAAAGATGCCCAAACTTGAACATTT

>Microtritia_minima_18S
--------------------------------------------------------------------------------
--------------------------------------------------------------------------------
--------------------------------------------------------------------------------
--------------------------------------------------------------------------------
--------------------------------------------------------------------------------
--------------------------------------------------------------------------------
--------------------------------------------------------------------------------
--------------------------------------------------------------------------------
--------------------------------------------------------------------------------
--------------------------------------------------------------GTATTGCGGCGCTAGAGG
TGAAATTCTTGGACCGTCGCAAGACGAACTAAAGCGAAAGCATTTGCCAAGAATGTTTTCATTAATCAAGAACGAAAGTT
AGAGGTTCGAAGGCGATCAGATACCGCCCTAGTTCTAACCATAAACGATGCCAACCAGCAATCCGTCTGAGTTCCTTAAA
TGACTCGACGGGCGGCTTCCGGGAAACCAAAGTTTTTCGGTTCCGGGGGAAGTATGGTTGCAAAGCTGAAACTTAAAGGA
ATTGACGGAAGGGCACCACCAGGAGTGGAGCCTGCGGCTTAATTTGACTCAACACGGGAAAACTCACCCGGCCCGGACAC
TGAAAGGATTGACAGATTGAGAGCTCTTTCTTGATTCAGTGGGTGGTGGTGCATGGCCGTTCTTAGTTGGTGGAGCGATT
TGTCTGGTTAATTCCGATAACGAACGAGACTCTAGCCTACTAAATAGATCGCCGGTTTACAAACACCGGTGAGACTTCTT
AGAGGGACAGGCGGCGATTCAGCCGCACGAAACAGAGCAATAACAGGTCTGTGATGCCCTTAGATGTCCGGGGCCGCACG
CGCGCTACACTGAAGTGATCAGCGTGCATTTTAAGCCTACTCTGCCAAGAGTGGGAAACCCAATGAACCTTCTTCGTGAT
TGGGATAGGGGATTGTAATTATTCCCCTTGAACGAGGAATTCCCAGTAAGCGCGAGTCATAAGCTCGCGTTGATTACGTC
CCTGCCCTTTGTACACACCGCCCGTCGCTACTACCGATTGAATGTTTTAGTGAGGTCTTCAGACTGGCCGGCGCAGCTGC
TTTT-TGGTGGCAGCGCTGTGTTTGGAAAGATGCCCAAACTTGAACATTT

>Steganacarus_spinosus_18S
--------------------------------------------------------------------------------
--------------------------------------------------------------------------------
--------------------------------------------------------------------------------
--------------------------------------------------------------------------------
--------------------------------------------------------------------------------
--------------------------------------------------------------------------------
--------------------------------------------------------------------------------
--------------------------------------------------------------------------------
--------------------------------------------------------------------------------
--------------------------------------------------------------GTATTGCGGCGCTAGAGG
TGAAATTCTTGGACCGTCGCAAGACGAACTAAAGCGAAAGCATTTGCCAAGAATGTTTTCATTAATCAAGAACGAAAGTT
AGAGGTTCGAAGGCGATCAGATACCGCCCTAGTTCTAACCATAAACGATGCCAACCAGCAATCCGTCTGAGTTCCTTAAA
TGACTCGACGGGCGGCTTCCGGGAAACCAAAGTTTTTCGGTTCCGGGGGAAGTATGGTTGCAAAGCTGAAACTTAAAGGA
ATTGACGGAAGGGCACCACCAGGAGTGGAGCCTGCGGCTTAATTTGACTCAACACGGGAAAACTCACCCGGCCCGGACAC
TGGAAGGATTGACAGATTGAGAGCTCTTTCTTGATTCAGTGGGTGGTGGTGCATGGCCGTTCTTAGTTGGTGGAGCGATT
TGTCTGGTTAATTCCGATAACGAACGAGACTCTAGCCTACTAAATAGATCGCCGGTTTACAAACATCGGTGAGACTTCTT
AGAGGGACAGGCGGCGATTCAGCCGCACGAAACAGAGCAATAACAGGTCTGTGATGCCCTTAGATGTCCGGGGCCGCACG
CGCGCTACACTGAAGTGATCAGCGTGCTTTTTAAGCCTACTCTGCCAAGAGTGGGAAACCCAATGAACCTTCTTCGTGAT
TGGGATAGGAGATTGTAATTATTCTCCTTGAACGAGGAATTCCCAGTAAGCGCGAGTCATAAGCTCGCGTTGATTACGTC
CCTGCCCTTTGTACACACCGCCCGTCGCTACTACCGATTGAATGTTTTAGTGAGGTCTTCAGACTGGCCGGCGCAGCGGC
TCTTGTGGTTGCCGCGCTGTGTTTGGAAAGATGCCCAAACTTGAACATTT

>Eupelops_torulosus_18S
AATGGCTCATTAAATCAGTTACGGTTCCTTAGATGTTGACTATCTACATGGATAACTGTGGTAATTCTAGAGCTAATACA
TGCACAAAAGCTTCGACCTTAGCGGAAGAAGCGCATTTATTAGAACAAGACCAATGGGGTATGTGGTGACTCTGGATAAC
TATTGCTAATCGCATGGCCTATGTGCCGGCGATGAATCTTTCAAGTGTCTGCCTTATCAACTGTCGATGGTAGGTTATGC
GCCTACCATGGTTGTAACGGGTAACGGGGAATAAGGGTTCGATTCCGGAGAGGGAGCCTGAGAAACGGCTACCACATCCA
AGGAAGGCAGCAGGCACGCAAATTACCCAATCCCAGAACGGGGAGGTAGTGACGAAAAATAACAATACGGGACTCTTATG
AGGCCCCGTAATTGGAATGAGAACAATCTAAATCCTTTAACGAGGATCTATTGGAGGGCAAGTCTGGTGCCAGCAGCCGC
GGTAATTCCAGCTCCAATAGCGTATATTAAAGTTGTTGTTGTTAAAAAGCTCGTAGTTGGATCTCAGTTCGAGTCCGGTC
CACTTGCCAGTGGTTACTGTACTGAACACTTTATCGAGTTGTCCTATGGTGCTCTTCACCGAGTGTCATAGGCGATCGAT
ACGTTTACTTTGAAAAAATTAGAGTGCTCAAAGCAGGCGTACAGCCCGAATAATGTTGCATGGAATAATGGAATAGGACC
TCGGTTCTATTTTGTTGGTCTTCGGAAGAGGTAATGATTAAGAGGGACAGACGGGGGCATTCGTATTGCGACGCTAGAGG
TGAAATTCTTGGACCGTTGCAAGACGAACTAAAGCGAAGGCATTTGCCAAGAATGTTTTCATTAATCAAGAACGAAAGTT
AGCGGATCGAAGGCGATCAGATACCGCCCTAGTGCTAACCATAAACGATGCCAACCAGTAATAAGCCTGAGTTCCTTAAA
TGACTCGGCTTGGGACTTCCGGGAAACCAAAGTCTTTCGGTTCAAGGGGAAGTATGGTTGCAAAGCTGAAACTTAAAGAA
ATTGACGGAAGGGCACCACCAGGAGTGGAGCCTGCGGCTTAATTTGACTCAACACGGGAAAACTCACCCGGCCCGGACAC
TGGAAGGATTGACAGATTGAGAGCTCTTTCTTGATTCAGTGGGTGGTGGTGCATGGCCGTTCTTAGTTGGTGGAGTGATT
TGTCTGGTTAATTCCGATAACGAACGAGACTCTAGCCTACTAAATAGATCGTCGGCTTACAAACGCCGGYGAGAYTTCTT
AGAGGRACAGGCGGTGATTCAACCGCAMGAAACAGAGCAATAACAGGTCTGTGATGCCCTTAGATGTCCGGGGCCGCACG
CGCGCTACACTGAAGTGATCAGCGTGCATTAT-AGCCTACTCTGTCAAGAGTGGGAAACCCAATGAACCTTCTTCGTGAT
TGGGATAGGAGATTGTAATTATTCTCCTTGAACGAGGAATTCCCAGTAAGCGCGAGTCATAAGCTCGCGTTGATTACGTC
CCTGCCCTTTGTACACMCCGCCCGTCGCTACTACCGATTGAATGTTTTAGTGAGGTCTTCGGACTGGCCGGTGCAGCCAT
TCTTGTAGTGGCAGCGCTGTGTTTGGAAAGATGCCCAAACTTGAACATTT

>Humerobates_rostrolamellatus_18S
----GCTCATTAAATCAGTTACGGTTCCTTAGATGTTGACTATCTACATGGATAACTGTGGTAATTCTAGAGCTAATACA
TGCACAAAAGCTTCGACCTTAGCGGAAGAAGCGCATTTATTAGACCAAGACCAATGGGGTATGTGGTGACTCTGGATAAC
TATTGCTAATCGCATGGCCTATGAGCCGGCGATGAATCTTTCAAGTGTCTGCCTTATCAACTGTCGATGGTAGGTTATGC
GCCTACCATGGTTGTAACGGGTAACGGGGAATTAGGGTTCGATTCCGGAGAGGGAGCCTGAGAAACGGCTACCACATCCA
AGGAAGGCAGCAGGCACGCAAATTACCCAATCCCAGAACGGGGAGGTAGTGACGAAAAATAACAATACGGGACTCTTATG
AGGCCCCGTAATTGGAATGAGAACAATCTAAATCCTTTAACGAGGATCTATTGGAGGGCAAGTCTGGTGCCAGCAGCCGC
GGTAATTCCAGCTCCAATAGCGTATATTAAAGTTGTTGTTGTTAAAAAGCTCGTAGTTGGATCTCAGTTCGAGTCCGGTC
CACTTGCCAGTGGTTACTGTACTGAACACTTTATCGAGTTGTCCTATGGTGCTCTTCGCCGAGTGTCATAGGCGATCGAT
ACGTTTACTTTGAAAAAATTAGAGTGCTCAAAGCAGGCGTACAGCCCGAATAATGTTGCATGGAATAATGGAATAGGACC
TCGGTTCTATTTTGTTGGTCTTCGGAAGAGGTAATGATTAAGAGGGACAGACGGGGGCATTCGTATTGCGACGCTAGAGG
TGAAATTCTTGGACCGTTGCAAGACGAACTAAAGCGAAGGCATTTGCCAAGAATGTTTTCATTAATCAAGAACGAAAGTT
AGCGGATCGAAGGCGATCAGATACCGCCCTAGTGCTAACCATAAACGATGCCAACCAGTAATAAGCCTGAGTTCCTTAAA
TGACTCGGCTTGGGACTTCCGGGAAACCAAAGTGTTTCGGTTCAAGGGGAAGTATGGTTGCAAAGCTGAAACTTAAAGAA
ATTGACGGAAGGGCACCACCAGGAGTGGAGCCTGCGGCTTAATTTGACTCAACACGGGAAAACTCACCCGGCCCGGACAC
TGGAAGGATTGACAGATTGAGAGCTCTTTCTTGATTCAGTGGGTGGTGGTGCATGGCCGTTCTTAGTTGGTGGAGTGATT
TGTCTGGTTAATTCCGATAACGAACGAGACCTTATCCTACTAAATAGTGCACTAGTTTACAAACACTGGTGCTACTTCTT
AGAGGGACAGGCGGTGATTCAACCGCACGAAACAAGGCAATAACAGGTCTGTGATGCCCTTAGATGTCCGGGGCCGCACG
CGCGCTACACTGAAGTGATCAGCGTGCTTTCT-AGCCTACTCTGACAAGAGTGGGAAACCCCATGAACCTTCTTCGTGAT
TGGGATAGGAGATTGTAATTATTCTCCTTGAACGAGGAATTCCCAGTAAGCGCGAGTCATAAGCTCGCGTTGATTACGTC
CCTGCCCTTTGTACACACCGCCCGTCGCTACTACCGATTGAATGTTTTAGTGAGGTCTTCGGACTGGCCGGTGCAGCCAT
T-------------------------------------------------

>Carabodes_labyrinthicus_18S
AATGGCTCATTAAATCAGTTACGGTTCCTTAGATATTGACTTTTTACATGGATAACTGTGGTAATTCTAGAGCTAATACA
TGCACAAAAGCTTCGACCTTTGCGGAAGAAGCGCATTTATTAGAACAAGACCAATGGGGTAAGTGGTGACTCTGGATAAC
T-TTGCTAATCGCATGGCCTATGAGCCGGCGATGAATCTTTCAAGTGTCTGCCTTATCAACTGTCGATGGTAGGTTATGC
GCCTACCATGGTTGTAACGGGTAACGGGGAATCAGGGTTCGATTCCGGAGAGGGAGCCTGAGAAACGGCTACCACATCCA
AGGAAGGCAGCAGGCGCGCAAATTATCCGATTCTAGAACAGAGAGATAGTGACGAAAAATAACAATACAGGACTCTTATG
AGGCCCTGTAATTGGAATGAGAACAATTTAAATCCTTTATCGAGGATCTATTGGAGGGCAAGTCTGG-GCCAGCAGCCGC
GGTAATTCCAGCTCCAATAGCGTATATTAAAGTTGTTGTGGTTAAAAAGCTCGTAGTTGGATCTCAGTTCGAGTCCGGTC
CACTTGCCAGTGGTTACTGCACGGAACACTTTACCGAGTTGTCCTATGGTGCTCTTCACCGAGTGTCATAGGCGATCGGT
ACGTTTACTTTGAAAAAATTAGAGTGCTCAAAGCAGGCTTATAGCCCGAATAATGTTGCATGGAATAATGGAATAGGACC
TCGGTTCTATTTTGTTGGTCTTCGGAAGAGGTAATGATTAAGAGGGACAGACGGGGGCATTCGTATTGCGGCGCTAGAGG
TGAAATTCTTGGACCGTCGCACGACGAACTAAAGCGAAAGCATTTGCCAAGAATGTTTTCATTAATCAAGAACGAAAGTT
AGAGGTTCGAAGGCGATCAGATACCGCCCTAGTTCTAACCATAAACGATGCCAACCAGTAATTCGCCTGAGTTCTTTTAA
TGACTCGGCGAGGGACTTCCGGGAAACCAAAGTCTTTCGGTTCCAGGGGAAGTATGGTTGCAAAGCTGAAACTTAAAGAA
ATTGACGGAAGGGCACCACCAGGAGTGGAGCCTGCGGCTTAATTTGACTCAACACGGGAAAACTCACCCGGCCCGGACAC
TGGAAGGATTGACAGATTGAGAGCTCTTTCTTGATTCAGTGGGTGGTGGTGCATGGCCGTTCTTAGTTGGTGGAGCGATT
TGTCTGGTTAATTCCGATAACGAACGAGACTCTAGCCTACTAAATAGATCGTCACCTTACATACGGTGACGAGGCTTCTT
AGAGGGACAGGCGGTGATTTAACCGCACGAAACAGAGCAATAACAGGTCTGTGATGCCCTTAGATGTCCGGGGCCGCACG
CGCGCTACACTGAAGTGATCAGCGTGCTTTTATAGCCTACTCTGTCAAGAGTGGGTAACCCAATGAACCTTCTTCGTGAT
TGGGATTGTGGATTGTAATTTTTCCACATGAACGAGGAATTCCCAGTAAGCGCGAGTCATAAGCTCGCGTTGATTACGTC
CCTGCCCTTTGTACACACCGCCCGTCGCTACTATCGAC-GAATGCTAAAGTGAGGCCTTCAGACTGACCGACGCAGCTAT
TCTTGTAGTAGCAGCGCTGTGTT-GGAAAGATGTCCAAACTTAAGCTTTT

>Palaeacarus_hystricinus_18S
AATGGCTCATTATATCAGTCCTGGTTGCGTGAAT-TTGAAAGT-TACATGGATAACTGTGGTAATTCTAGAGCTAATACA
TGCACAAATGCTTCGACC-CAACGGAAGAAGCGCGTTTATTAGACCAAGACCAATGGAGACGGTGGTGACTCTGGATAAC
TAA-GCAGATCGCATGGCCTATGTGCCGGCGACAAATCACTCACGGGTCTGCCTTATCAACTGTCGATGGTAGGTTATAT
GCCTACCATGGTTGTAACGGGTAACGGGGAATCAGGGTTCGATTCCGGAGAGGGAGCCTGAGAAACGGCTACCACATCCA
AGGAAGGCAGCAGGCACGCAAATTACCCAATCCCAGTTCGGGGAGGTAGTGACGAAAAATAACAATACAGCACTCTAATG
AGGCGCTGTAATTGGAATGAGAACAATTTAAATCCTTTAACGAGGATCCATTGGAGGGCAAGTCTGGTGCCAGCAGCCGC
GGTAATTCCAGCTCCAATAGCGTATATTAAAGTTGTTGCGGTTAAAAAGCTCGTAGTTGGATCTCAGTTCGTGCCCGGTC
CACTTGCCAGTGGCTACTTCGCCGAACACTTTACCGAGTTGTCTCATGGTGCCCTTAACCGAGTGTCATGAGCGATCGGT
ACGTTTACTTTGAAAAAATTAGAGTGCTTAAAGCAGGCCTTGTGCCCGAATAATGTTGCATGGAATAATGGAATATGTAG
GTAACTCTGTTCTATTGGTCTTCGGAG----AAATGGTTA-CAGGGACAGACGGGGGCGTTCGTATTGCGGCGCTAGAGG
TGAAATTCTTGGACCGTCGCAAGACGAACTAAAGCGATAGCATTCGCCAAGAATGTTTTCATTAATCAAGAACGAAAGTT
AGAGGTTCGAAGGCGATCAGATACCGCCCTAGTTCTAACCATAAACGATGCCAACCAGCGATTCGCCTGAGTTCCTTAAA
TGACTCGGCGAGCAGCTTCCGTGAAAACAAAGTTTTTCGGTTCCGGGGGAAGTATGGTTGCAAAGCTGAAACTTAAAGGA
ATTGACGGAGAGGCACCACCAGGAGTGGAGCCTGCGGCTTAATTTGACTCAACACGGGGAAACTCACCCGGCCCGGACAC
TGAAAGGATTGACAGATTGAGAGCTCTTTCTTGATTCAGTGGGTGGTGGTGCATGGCCGTTCTTAGTTGGTGGAGCGATT
TGTCTGGTTAATTCCGATAACGAACGAGACTCTAGCCTATTAAATAGATCACCGGCTTATTA-CGCCGGTGAGACTTCTT
AGAGGGACAGGCGGCGATTCAGCCGCACGAAACAGAGCAATAACAGGTCTGTGATGCCCTTAGATGTCCGGGGCCGCACG
CGCGCTACACTGAAGTGATCAGCGTGCTTGAA-ATCCTGCTCTGTCAAGAGTGGGTAACCCAATGAACCTTCTTCGTGAT
TGGGATAGGAGATTGTAATTATTCTCCTTGAACGAGGAATTCCCAGTAAGCGCGAGTCATCAGCTCGCGTTGATTACGTC
CCTGCCTCTTGTTCACACCGCCCGTCGCTACTACCGATTGAATGATTTAGTGAGGTCGTCGGACTAGCCGGAGCAGCCGC
TTTC-GGGTGGCAGTTCTGTGCTTGGAAAGATGCCCAAACTTGATCATTT

>Stomacarus_ligamentifer_18S
AATGGCTCATTAAATCAGTTACGGTTCCTTAGATATTGACTATCTACATGGATAACTGTGGTAATTCTAGAGCTAATACA
TGCACTAAAGCAATGACC-CTACGGAAATTGCGCACTTATTAGACCAAGACCAATGGGGTTGGTGGTGACTCTGGATAAT
TTT-GCTAATCGCATGACCTATGTGTCGGCGATAAATCTTTCAAGTGTCTGCCTTATCAACTGTCGATGGTAGGTTATGC
GCCTACCATGGTTGTAACGGGTAACGGGGAATCAGGGTTCGATTCCGGAGAGGGAGCCTGAGAAACGGCTACCACATCCA
AGGAAGGCAGCAGGCACGCAAATTACCCACTCCCGGCACGGGGAGGTAGTGACGAAAAATAACAATACAGCACTCTAATG
AGGCGCTGTAATTGGAATGAGAACAATCTAAATCCTTTAACGAGGATCTATTGGAGGGCAAGTCTGGTGCCAGCAGCCGC
GGTAATTCCAGCTCCAATAGCGTATATTAAAGTTGTTGCGGTTAAAAAGCTCGTAGTTGGATCTCAGTTCAAGCCAGGTC
CACTTGCCAGTGGTTACTTGGCTGAACACATTACCGAGTTGTCCCATGTTGCTTTTAATCGAGTGATATGGGCGATCGGT
ACGTTTACTTTGAAAAAATTAGAGTGCTTAAAGCAGGCGTTACGCCTGAATATTGTTGCATGGAATAATGGAATATGTAG
GTAACTCTGTTCTGTTGGTCTTCGGAG----AAATGGTTA-CAGGGACAGACGGGGGCGTTTGTATTGCGGCGCTAGAGG
TGAAATTCTTGGACCGTCGCAAGACAAACTAAAGCGATAGCATTCGCCAAGAATGTTTTCATTAATCAAGAACGAAAGTT
AGAGGTTCGAAGGCGATCAGATACCGCCCTAGTTCTAACCATAAACGATGCCAACCAGCAATTCGCTTGAGTTCCTTAAA
TGACTCAGCGAGCGGCTTCCGGGAAACCAAAGTTTTTCGGTTCCGGGGGAAGTATGGTTGCAAAGCTGAAACTTAAAGGA
ATTGACGGAAGGGCACCACCAGATGTGGAGCTTGCGGCTTAATTTGACTCAACACGGGAAAACTTACCCGGCCCGGACAC
TGGGAGGATTGACAGATTGAGAGCTCTTTCTTGATTCAGTGGGTGGTGGTGCATGGCCGTTCTTAGTTGGTGGAGCGATT
TGTCTGGTTAATTCCGATAACGAACGAGACTCTAGCCTACTAAATAGACCGCAGACTTTTAAACGTCTGCGGGACTTCTT
AGAGGGACAGGCGGTGATTCAACCGCACGAAACAGAGCAATAACAGGTCTGTGATGCCCTTAGATGTCCGGGGCCGCACG
CGTGCTACACTGAAGTGATCAGCATGCATAAG-GTCCTGCTCCGCCAGGAGTGGGTAACCCATTGAACCTTCTTCGTGAT
TGGGATAGGAGATTGTAATTATTCTCCTTGAACGAGGAATATCCAGTAAGCGCAAGTCATAAGCTTGCGTTGATTACGTC
CCTGCCCTTTGTACACACCGCCCGTCGCTACTACCGATTGAATGATTTAGTGAGGTCTTCGGACTGGCCGGCTCAGCTAA
TTTC-GGTTGGCAGAGCTGTGCTTGGAAAGATGCCCAAACTTGATCATTT
