# Supplementary material for: Niche dimensions in soil oribatid mite community assembly under native and introduced tree species
Source: Ecol Evol. 2024 May 20;14(5):e11431. doi: 10.1002/ece3.11431 (PMC11103279; doi:10.1002/ece3.11431)
Supplement: Supplementary file 1 — Data S1. [file ECE3-14-e11431-s001.zip › Noske_et_al_analysis_script_v1.1.R]

# Publication: Niche dimensions in soil oribatid mite community assembly under native and introduced tree species
# Authors: Johanna E. Noske, Jing-Zhong Lu, Ina Schaefer, Mark Maraun, Stefan Scheu, Ting-Wen Chen
# data analysis R-script 
# version 1.1


# 1. Data Loading and Preprocessing ----

library(dplyr)
library(vegan)
library(gawdis)
library(picante)
library(parallel)
library(mcreplicate)

# Load trait data
traitData <- read.csv("traits_v1.1.csv", row.names = 1, stringsAsFactors = T)
rownames(traitData)
rownames(traitData)[56] <- "Tectocepheus_velatus_sarakensis"
traitData <- traitData[,-(1:6)]  # Remove first 6 columns of detailed taxonomic information

# Load and check community data
commData <- read.csv("comm_forests_v1.1.csv", row.names = 1)
colnames(commData)
colnames(commData)[56] <- "Tectocepheus_velatus_sarakensis"

str(commData)
commData$forest_type<-as.factor(commData$forest_type)
commData$site<-as.factor(commData$site)
commData$forest_culture<-commData$forest_type

# new factor for forest diversity
commData$forest_culture <- recode_factor(commData$forest_culture, fir_beech = "mixture", spruce_beech = "mixture", fir = "monoculture", beech = "monoculture", spruce = "monoculture")
commData$forest_culture

# excluding metadata
commMetaData<-commData
colnames(commData)
commData<-commData[,-c(58:60)]

# excluding singletons
commData <- commData[rowSums(decostand(commData,"pa")) > 2,]
range(colSums(commData))

# do trait data and community data match?
colnames(commData)==rownames(traitData)

rownames(traitData)[56]<-"Tectocepheus_velatus_sarakensis"
colnames(commData)==rownames(traitData)

# load phylogenetic tree
library(ape)
library(picante)
library(phytools)

phylogeny<-read.tree("tree.str1.tre")

plot(phylogeny)
phylogeny$tip.label
phylogeny<-drop.tip(phylogeny, c("Stomacarus_ligamentifer", "Palaeacarus_hystricinus"))
plot(phylogeny)


# 2. Custom Function Definitions ----

# function to calculate balanced distance matrix (gawdis) by combination of a specific number of traits
trait.comb.dis <- function(trait, ncomb, mc.cores = 1) {
  combFrame <- as.list(data.frame(combn(ncol(trait), ncomb)))
  combName <- paste("C", paste(ncomb, lapply(combFrame, function(x) paste(colnames(trait)[x][1:ncomb], collapse = "_")), sep = "__"), sep = "")
  print(combName)
  
  if (ncomb == 1) {
    dis <- lapply(combFrame, function(x) gowdis(data.frame(trait[, x], row.names = rownames(trait))))
  } else {
    dis <- mclapply(combFrame, function(x) gawdis(data.frame(trait[, x], row.names = rownames(trait)), silent = TRUE), mc.cores = mc.cores)
  }
  
  names(dis) <- combName
  return(dis)
}

# function to produce a list for trait distance matrices of combinations of different numbers of traits
trait.comb.all.dis<-function(trait){
  all.dis<-NULL
  for (i in 1:ncol(trait)){
    all.dis<-c(all.dis,trait.comb.dis(trait,ncomb=i))
  }
  return(all.dis)
}


# function to use null model "richness" for MPD
MPD.null2<-function(comm,dis,abundance.weighted,runs,mc.cores=1){
  MPD.null2<-mc_replicate(runs,mpd(randomizeMatrix(comm,null.model="richness"),as.matrix(dis),abundance.weighted=abundance.weighted),mc.cores=mc.cores)
  rownames(MPD.null2)<-rownames(comm)
  return(MPD.null2)
}

z.value <- function(obs,null){
  z.value<-matrix(nrow=dim(null)[1],ncol=dim(null)[2])
  for (i in 1:dim(null)[1]){
    for (j in 1:dim(null)[2]){
      z.value[i,j]<-(obs[i,j]-mean(null[i,j,]))/sd(null[i,j,])
    }
  }
  rownames(z.value)<-rownames(obs)
  colnames(z.value)<-colnames(obs)
  z.value<-data.frame(t(z.value))
  return(z.value)
}

# function to use null model "richness" for MNTD
MNTD.null2<-function(comm,dis,abundance.weighted,runs,mc.cores=1){
  MNTD.null2<-mc_replicate(runs,mntd(randomizeMatrix(comm,null.model="richness"),as.matrix(dis),abundance.weighted=abundance.weighted),mc.cores=mc.cores)
  rownames(MNTD.null2)<-rownames(comm)
  return(MNTD.null2)
}

# 3. Calculation of metrics ----

## Trait MPD & MNTD ----

## Choosing traits according to weights
str(traitData)
traitData$area_porosa<-as.numeric(traitData$area_porosa)
traitData$sacculli<-as.numeric(traitData$sacculli)
traitData$sensillus_setae<-as.numeric(traitData$sensillus_setae)
traitData$sensillus_rami<-as.numeric(traitData$sensillus_rami)
traitData$parthenogenesis<-as.numeric(traitData$parthenogenesis)
traitData$no_of_claws<-as.numeric(traitData$no_of_claws)
trait.dist<-gawdis(data.frame(traitData[,-c(3:5)],scale(traitData[,c(3:5)])),groups.weight = T, groups = c(1,1,2,2,2,2,2,2,2,2,2,2,2,2,2,2,2,2), w.type = "optimized")
sort(attr(trait.dist, "weights"),decreasing = T)

# Calculate trait combination distances of chosen traits
all.dis<-trait.comb.all.dis(data.frame(traitData[,c(1,2,6,7,8,17)],scale(traitData[,c(3:4)])))

## picking the trait combinations I need
str(all.dis)
all.dis<-all.dis[c(9,246,255)]


### Abundance-weighted MPD/MNTD

## MPD

### Observed values 
obsMPD <- array(dim=c(length(all.dis),nrow(commData)),dimnames=list(names(all.dis),rownames(commData)))
obsMPD <- t(simplify2array(mclapply(all.dis, function(x) mpd(commData,as.matrix(x),abundance.weighted=T))))

colnames(obsMPD) <- rownames(commData)

### Simulated values 
runs=999
simMPD<-array(dim=c(length(all.dis),nrow(commData),runs),dimnames=list(names(all.dis),rownames(commData),paste("run",1:runs,sep="")))
system.time(for (i in 1:length(all.dis)){
  print(names(all.dis)[i])
  simMPD[i,,]<-MPD.null2(commData,all.dis[[i]],abundance.weighted=T,runs=runs,mc.cores=9)
})

dim(simMPD)

### Z-values and results 
MPD.SES<-round(z.value(obsMPD,simMPD),digits=4)

MPD.SES

## MNTD

### Observed values 
obsMNTD <- array(dim=c(length(all.dis),nrow(commData)),dimnames=list(names(all.dis),rownames(commData)))
obsMNTD <- t(simplify2array(mclapply(all.dis, function(x) mntd(commData,as.matrix(x),abundance.weighted=T))))

colnames(obsMNTD) <- rownames(commData)

### Simulated values 
runs=999
simMNTD<-array(dim=c(length(all.dis),nrow(commData),runs),dimnames=list(names(all.dis),rownames(commData),paste("run",1:runs,sep="")))
system.time(for (i in 1:length(all.dis)){
  print(names(all.dis)[i])
  simMNTD[i,,]<-MNTD.null2(commData,all.dis[[i]],abundance.weighted=T,runs=runs,mc.cores=9)
})

### Z-values and results 
MNTD.SES<-round(z.value(obsMNTD,simMNTD),digits=4)

MNTD.SES

## Phylogenetic MPD  ----

### Phylogenetic MPD

colnames(commData)==phylogeny$tip.label
commData<-commData[,phylogeny$tip.label]
colnames(commData)==phylogeny$tip.label

phylogenyDist<-cophenetic(phylogeny)
phylogenyDist

phyDiv<-data.frame(mpd(commData, phylogenyDist, abundance.weighted = T))
phyDiv

colnames(phyDiv)[1]<-"phylogenetic_diversity"


## Phylogenetic signal (PS) ----

### PCoAs for PS calculation of trait dimensions

## alpha niche dimension
PCoAalpha<-pcoa(all.dis$C2__parthenogenesis_guilds)

PCoAalphaVectors<-PCoAalpha$vectors[,c(1:2)]

biplot(PCoAalpha)

## beta niche dimension
PCoAbeta<-pcoa(all.dis$C6__sclerotization_concealability_prodorsum_no_of_claws_avera_length_average_width)

PCoAbetaVectors<-PCoAbeta$vectors[,c(1:2)]

biplot(PCoAbeta)


### PS calculations

## alpha niche dimension
phylogeny$tip.label %in% rownames(PCoAalphaVectors)

PCoAalphaVectors<-PCoAalphaVectors[phylogeny$tip.label,] 

PSalpha<-phylosig(phylogeny, PCoAalphaVectors[,1], method = "K", test = T)  
PSalpha

## beta niche dimension
phylogeny$tip.label %in% rownames(PCoAbetaVectors)

PCoAbetaVectors<-PCoAbetaVectors[phylogeny$tip.label,] 

PSbeta<-phylosig(phylogeny, PCoAbetaVectors[,1], method = "K", test = T)  
PSbeta

# 4. Statistical Models and Hypothesis Testing ----

library(lme4)
library(car)

## observed values traits ----

# Prepare data for modeling
obsModelData <- data.frame(t(obsMPD))
obsModelData$forest_type <- as.factor(commMetaData$forest_type)
obsModelData$forest_culture <- as.factor(commMetaData$forest_culture)
obsModelData$site <- as.factor(commMetaData$site)

colnames(obsModelData)
colnames(obsModelData)[1]<-"alpha_niche"
colnames(obsModelData)[2]<-"beta_niche"
colnames(obsModelData)[3]<-"all"
colnames(obsModelData)

# test data distribution/homogeneity of variances
shapiro.test(obsModelData$all)
fligner.test(obsModelData$all, obsModelData$forest_type)
fligner.test(obsModelData$all, obsModelData$forest_culture)


# Fit a mixed-effects model for MPD of all traits (total trait div)
obsMPDmodel <- lmer(all ~ forest_culture + (1 | site), data = obsModelData)

# Check model summary
summary(obsMPDmodel)

# Perform an ANOVA to test for significant effects
car::Anova(obsMPDmodel)

# Model diagnostics
library(DHARMa)

sim<-simulateResiduals(obsMPDmodel)
testResiduals(sim)
plotResiduals(sim$scaledResiduals, obsModelData$forest_culture)


## observed values phylogeny ----

# Prepare data for modeling

phyDiv$forest_type<-as.factor(commMetaData$forest_type)
phyDiv$forest_culture<-as.factor(commMetaData$forest_culture)
phyDiv$site<-as.factor(commMetaData$site)

phyDiv

# test data distribution/homogeneity of variances
shapiro.test(phyDiv$phylogenetic_diversity)
fligner.test(phyDiv$phylogenetic_diversity, phyDiv$forest_culture)

# Fit a mixed-effects model for MPD of all traits (total trait div)
phyDivModel<-lmer(phylogenetic_diversity~forest_culture+(1|site), data=phyDiv)

# check model summary
summary(phyDivModel)

# Perform an ANOVA to test for significant effects
car::Anova(phyDivModel)

# model diagnostics
plot(phyDivModel)
sim<-simulateResiduals(phyDivModel)
testResiduals(sim)
plotResiduals(sim$scaledResiduals, phyDiv$forest_culture)

## SES values alpha & beta niche traits ----

## alpha niche

# prepare data for modeling
MNTD.SES$forest_type<-as.factor(commMetaData$forest_type)
MNTD.SES$forest_culture<-as.factor(commMetaData$forest_culture)
MNTD.SES$site<-as.factor(commMetaData$site)

# recoding factors
MNTD.SES$Douglas_fir<-as.factor(MNTD.SES$forest_type)
str(MNTD.SES)
MNTD.SES$Douglas_fir <- recode_factor(MNTD.SES$Douglas_fir, fir_beech = "1", spruce_beech = "0", fir = "1", beech = "0", spruce = "0")
str(MNTD.SES)

MNTD.SES$Norway_spruce<-as.factor(MNTD.SES$forest_type)
MNTD.SES$Norway_spruce <- recode_factor(MNTD.SES$Norway_spruce, fir_beech = "0", spruce_beech = "1", fir = "0", beech = "0", spruce = "1")

MNTD.SES$European_beech<-as.factor(MNTD.SES$forest_type)
MNTD.SES$European_beech <- recode_factor(MNTD.SES$European_beech, fir_beech = "1", spruce_beech = "1", fir = "0", beech = "1", spruce = "0")
str(MNTD.SES)

MNTD.SES$Douglas_fir <- factor(MNTD.SES$Douglas_fir, levels = c(1, 0))
MNTD.SES$Norway_spruce <- factor(MNTD.SES$Norway_spruce, levels = c(1, 0))
MNTD.SES$European_beech <- factor(MNTD.SES$European_beech, levels = c(1, 0))

str(MNTD.SES)

MNTD.SES$Douglas_fir <- recode_factor(MNTD.SES$Douglas_fir, "1" = "Douglas fir", "0" = "no Douglas fir")
MNTD.SES$Norway_spruce <- recode_factor(MNTD.SES$Norway_spruce, "1" = "Norway spruce", "0" = "no Norway spruce")
MNTD.SES$European_beech <- recode_factor(MNTD.SES$European_beech, "1" = "European beech", "0" = "no European beech")
str(MNTD.SES)

# changing column names
colnames(MNTD.SES)
colnames(MNTD.SES)[1]<-"alpha_niche"
colnames(MNTD.SES)[2]<-"beta_niche"
colnames(MNTD.SES)[3]<-"all"

# testing data distribution/homogeneity of variances
shapiro.test(MNTD.SES$alpha_niche)
fligner.test(MNTD.SES$alpha_niche, MNTD.SES$forest_culture)
fligner.test(MNTD.SES$alpha_niche, MNTD.SES$Douglas_fir)
fligner.test(MNTD.SES$alpha_niche, MNTD.SES$Norway_spruce)
fligner.test(MNTD.SES$alpha_niche, MNTD.SES$European_beech)
fligner.test(MNTD.SES$alpha_niche, MNTD.SES$forest_type)
# some are slightly significant, but we will use a linear model anyway and check model diagnostics

# Fit mixed-effects models (different fixed effects) for the alpha niche trait dimension 

## null model
alphaSESmodelNull<-lm(alpha_niche~1, data=MNTD.SES)

## null model + random effect
alphaSESmodelNullRandom<-lmer(alpha_niche~1+(1|site), data=MNTD.SES)

# check model summary
summary(alphaSESmodelNullRandom)

## mono/mixed forests
alphaSESmodelFC<-lmer(alpha_niche~forest_culture+(1|site), data=MNTD.SES)

# check model summary
summary(alphaSESmodelFC)

# Perform an ANOVA to test for significant effects
car::Anova(alphaSESmodelFC)

# model diagnostics
plot(alphaSESmodelFC)
sim<-simulateResiduals(alphaSESmodelFC)
testResiduals(sim)
plotResiduals(sim$scaledResiduals, MNTD.SES$forest_culture)

## forest type
alphaSESmodelFT<-lmer(alpha_niche~forest_type+(1|site), data=MNTD.SES)

# check model summary
summary(alphaSESmodelFT)

# Perform an ANOVA to test for significant effects
car::Anova(alphaSESmodelFT)

# model diagnostics
sim<-simulateResiduals(alphaSESmodelFT)
testResiduals(sim)
plotResiduals(sim$scaledResiduals, MNTD.SES$forest_type)

## Douglas fir
alphaSESmodelDF<-lmer(alpha_niche~Douglas_fir+(1|site), data=MNTD.SES)

# check model summary
summary(alphaSESmodelDF)

# Perform an ANOVA to test for significant effects
car::Anova(alphaSESmodelDF)

# model diagnostics
sim<-simulateResiduals(alphaSESmodelDF)
testResiduals(sim)
plotResiduals(sim$scaledResiduals, MNTD.SES$Douglas_fir)

## Norway spruce
alphaSESmodelNS<-lmer(alpha_niche~Norway_spruce+(1|site), data=MNTD.SES)

# check model summary
summary(alphaSESmodelNS)

# Perform an ANOVA to test for significant effects
car::Anova(alphaSESmodelNS)

# model diagnostics
sim<-simulateResiduals(alphaSESmodelNS)
testResiduals(sim)
plotResiduals(sim$scaledResiduals, MNTD.SES$Norway_spruce)

## European beech
alphaSESmodelEB<-lmer(alpha_niche~European_beech+(1|site), data=MNTD.SES)

# check model summary
summary(alphaSESmodelEB)

# Perform an ANOVA to test for significant effects
car::Anova(alphaSESmodelEB)

# model diagnostics
sim<-simulateResiduals(alphaSESmodelEB)
testResiduals(sim)
plotResiduals(sim$scaledResiduals, MNTD.SES$European_beech)

# comparison of model performance
library(MuMIn)

AICc(alphaSESmodelNull,alphaSESmodelNullRandom, alphaSESmodelFC, alphaSESmodelFT, alphaSESmodelDF, alphaSESmodelNS, alphaSESmodelEB)

AICc(alphaSESmodelFC,alphaSESmodelEB)

# comparison rsqrd
library(rsq)

rsq.lmm(alphaSESmodelFC, adj = T)

rsq.lmm(alphaSESmodelEB, adj = T)

## t test ~ 0 to test mean within treatment patterns against null communities

#beech
MNTD.SES_noEB<-MNTD.SES[MNTD.SES$European_beech == "no European beech",]

ttestalphaMNTDnoEB<-t.test(MNTD.SES_noEB$alpha_niche, mu=0)

ttestalphaMNTDnoEB


MNTD.SES_EB<-MNTD.SES[MNTD.SES$European_beech == "European beech",]

ttestalphaMNTD_EB<-t.test(MNTD.SES_EB$alpha_niche, mu=0)

ttestalphaMNTD_EB

#mono/mix
MNTD.SES_mix<-MNTD.SES[MNTD.SES$forest_culture == "mixture",]

ttestalphaMNTDmix<-t.test(MNTD.SES_mix$alpha_niche, mu=0)

ttestalphaMNTDmix


MNTD.SES_mono<-MNTD.SES[MNTD.SES$forest_culture == "monoculture",]

ttestalphaMNTD_mono<-t.test(MNTD.SES_mono$alpha_niche, mu=0)

ttestalphaMNTD_mono


## beta niche

# prepare data for modeling
MPD.SES$forest_type<-as.factor(commMetaData$forest_type)
MPD.SES$forest_culture<-as.factor(commMetaData$forest_culture)
MPD.SES$site<-as.factor(commMetaData$site)

# recoding factors
MPD.SES$Douglas_fir<-as.factor(MPD.SES$forest_type)
str(MPD.SES)
MPD.SES$Douglas_fir <- recode_factor(MPD.SES$Douglas_fir, fir_beech = "1", spruce_beech = "0", fir = "1", beech = "0", spruce = "0")
str(MPD.SES)

MPD.SES$Norway_spruce<-as.factor(MPD.SES$forest_type)
MPD.SES$Norway_spruce <- recode_factor(MPD.SES$Norway_spruce, fir_beech = "0", spruce_beech = "1", fir = "0", beech = "0", spruce = "1")

MPD.SES$European_beech<-as.factor(MPD.SES$forest_type)
MPD.SES$European_beech <- recode_factor(MPD.SES$European_beech, fir_beech = "1", spruce_beech = "1", fir = "0", beech = "1", spruce = "0")
str(MPD.SES)

MPD.SES$Douglas_fir <- factor(MPD.SES$Douglas_fir, levels = c(1, 0))
MPD.SES$Norway_spruce <- factor(MPD.SES$Norway_spruce, levels = c(1, 0))
MPD.SES$European_beech <- factor(MPD.SES$European_beech, levels = c(1, 0))

str(MPD.SES)

MPD.SES$Douglas_fir <- recode_factor(MPD.SES$Douglas_fir, "1" = "Douglas fir", "0" = "no Douglas fir")
MPD.SES$Norway_spruce <- recode_factor(MPD.SES$Norway_spruce, "1" = "Norway spruce", "0" = "no Norway spruce")
MPD.SES$European_beech <- recode_factor(MPD.SES$European_beech, "1" = "European beech", "0" = "no European beech")
str(MPD.SES)

# changing column names
colnames(MPD.SES)
colnames(MPD.SES)[1]<-"alpha_niche"
colnames(MPD.SES)[2]<-"beta_niche"
colnames(MPD.SES)[3]<-"all"

# testing data distribution/homogeneity of variances
shapiro.test(MPD.SES$alpha_niche)
fligner.test(MPD.SES$alpha_niche, MPD.SES$forest_culture)
fligner.test(MPD.SES$alpha_niche, MPD.SES$Douglas_fir)
fligner.test(MPD.SES$alpha_niche, MPD.SES$Norway_spruce)
fligner.test(MPD.SES$alpha_niche, MPD.SES$European_beech)
fligner.test(MPD.SES$alpha_niche, MPD.SES$forest_type)
# some are slightly significant, but we will use a linear model anyway and check model diagnostics

# Fit mixed-effects models (different fixed effects) for the beta niche trait dimension 

## null model
betaSESmodelNull<-lm(beta_niche~1, data=MPD.SES)

## null model + random effect
betaSESmodelNullRandom<-lmer(beta_niche~1+(1|site), data=MPD.SES)

# check model summary
summary(betaSESmodelNullRandom)

## mono/mixed forests
betaSESmodelFC<-lmer(beta_niche~forest_culture+(1|site), data=MPD.SES)

# check model summary
summary(betaSESmodelFC)

# Perform an ANOVA to test for significant effects
car::Anova(betaSESmodelFC)

# model diagnostics
plot(betaSESmodelFC)
sim<-simulateResiduals(betaSESmodelFC)
testResiduals(sim)
plotResiduals(sim$scaledResiduals, MPD.SES$forest_culture)

## forest type
betaSESmodelFT<-lmer(beta_niche~forest_type+(1|site), data=MPD.SES)

# check model summary
summary(betaSESmodelFT)

# Perform an ANOVA to test for significant effects
car::Anova(betaSESmodelFT)

# model diagnostics
sim<-simulateResiduals(betaSESmodelFT)
testResiduals(sim)
plotResiduals(sim$scaledResiduals, MPD.SES$forest_type)

## Douglas fir
betaSESmodelDF<-lmer(beta_niche~Douglas_fir+(1|site), data=MPD.SES)

# check model summary
summary(betaSESmodelDF)

# Perform an ANOVA to test for significant effects
car::Anova(betaSESmodelDF)

# model diagnostics
sim<-simulateResiduals(betaSESmodelDF)
testResiduals(sim)
plotResiduals(sim$scaledResiduals, MPD.SES$Douglas_fir)

## Norway spruce
betaSESmodelNS<-lmer(beta_niche~Norway_spruce+(1|site), data=MPD.SES)

# check model summary
summary(betaSESmodelNS)

# Perform an ANOVA to test for significant effects
car::Anova(betaSESmodelNS)

# model diagnostics
sim<-simulateResiduals(betaSESmodelNS)
testResiduals(sim)
plotResiduals(sim$scaledResiduals, MPD.SES$Norway_spruce)

## European beech
betaSESmodelEB<-lmer(beta_niche~European_beech+(1|site), data=MPD.SES)

# check model summary
summary(betaSESmodelEB)

# Perform an ANOVA to test for significant effects
car::Anova(betaSESmodelEB)

# model diagnostics
sim<-simulateResiduals(betaSESmodelEB)
testResiduals(sim)
plotResiduals(sim$scaledResiduals, MPD.SES$European_beech)

# comparison of model performance (AICc)
library(MuMIn)

AICc(betaSESmodelNull,betaSESmodelNullRandom, betaSESmodelFC, betaSESmodelFT, betaSESmodelDF, betaSESmodelNS, betaSESmodelEB)

AICc(betaSESmodelFC,betaSESmodelEB)

# comparison rsqrd
library(rsq)

rsq.lmm(betaSESmodelFC, adj = T)

rsq.lmm(betaSESmodelEB, adj = T)

## t test ~ 0 to test mean within treatment patterns against null communities

#beech
MPD.SES_noEB<-MPD.SES[MPD.SES$European_beech == "no European beech",]

ttestbetaMPDnoEB<-t.test(MPD.SES_noEB$beta_niche, mu=0)

ttestbetaMPDnoEB


MPD.SES_EB<-MPD.SES[MPD.SES$European_beech == "European beech",]

ttestbetaMPD_EB<-t.test(MPD.SES_EB$beta_niche, mu=0)

ttestbetaMPD_EB

#mono/mix
MPD.SES_mix<-MPD.SES[MPD.SES$forest_culture == "mixture",]

ttestbetaMPDmix<-t.test(MPD.SES_mix$beta_niche, mu=0)

ttestbetaMPDmix


MPD.SES_mono<-MPD.SES[MPD.SES$forest_culture == "monoculture",]

ttestbetaMPD_mono<-t.test(MPD.SES_mono$beta_niche, mu=0)

ttestbetaMPD_mono


## paired t-tests with MNTD~MPD within treatments

pairedTtestEB<- t.test(MNTD.SES_EB$alpha_niche, MPD.SES_EB$beta_niche, paired = T)
pairedTtestEB


pairedTtestnoEB<- t.test(MNTD.SES_noEB$alpha_niche, MPD.SES_noEB$beta_niche, paired = T)
pairedTtestnoEB


pairedTtestMix<- t.test(MNTD.SES_mix$alpha_niche, MPD.SES_mix$beta_niche, paired = T)
pairedTtestMix

pairedTtestMono<- t.test(MNTD.SES_mono$alpha_niche, MPD.SES_mono$beta_niche, paired = T)
pairedTtestMono

# 5. Visualization ----

library(ggplot2)

## barplot trait diversity within mono/mixed forests
barplot_obsTraitMPD<-ggplot(obsModelData,aes(y=all,x=forest_culture, fill=forest_culture))+
  geom_bar(
    stat = "summary", fun = "mean", # height of the bar should be the mean
    colour = 'black', # black outline to hide the lower bar of the error bars
    position = "dodge",
    width=0.5)   + #put the layers next to each other
  stat_summary(
    fun.min = function(y) mean(y),
    fun.max = function(y) mean(y) + sd(y), # positive error bars
    geom ="errorbar",
    position = "dodge",
    width=0.5) +
  ylab("trait diversity (obs. MPD)")+
  xlab("")+
  #labs(title = "Forest diversity")+
  theme(legend.position = "none",
        text = element_text(size = 11),
        axis.text = element_text(size = 10, face = "plain"),
        axis.text.x = element_text(angle = 45, hjust = 1),
        panel.border = element_rect(colour = "black", fill = NA),
        panel.grid.major = element_blank(),
        panel.grid.minor = element_blank(),
        panel.background = element_blank(),
        axis.line = element_line(color = "black"))

barplot_obsTraitMPD

## barplot phylogenetic diversity within mono/mixed forests
barplot_obsPhyMPD_FC<-ggplot(phyDiv,aes(y=phylogenetic_diversity,x=forest_culture, fill=forest_culture))+
  geom_bar(
    stat = "summary", fun = "mean", # height of the bar should be the mean
    colour = 'black', # black outline to hide the lower bar of the error bars
    position = "dodge",
    width=0.5)   + #put the layers next to each other
  stat_summary(
    fun.min = function(y) mean(y),
    fun.max = function(y) mean(y) + sd(y), # positive error bars
    geom ="errorbar",
    position = "dodge",
    width=0.5) +
  ylab("phylogenetic diversity (obs. MPD)")+
  xlab("")+
  # labs(title = "Forest diversity")+
  theme(legend.position = "none",
        text = element_text(size = 11),
        axis.text = element_text(size = 10, face = "plain"),
        axis.text.x = element_text(angle = 45, hjust = 1),
        panel.border = element_rect(colour = "black", fill = NA),
        panel.grid.major = element_blank(),
        panel.grid.minor = element_blank(),
        panel.background = element_blank(),
        axis.line = element_line(color = "black"))

barplot_obsPhyMPD_FC

## combined trait/phylogenetic diversity plot
library(gridExtra)

hypothesis1_barplot<- grid.arrange(barplot_obsPhyMPD_FC,barplot_obsTraitMPD,
                             layout_matrix = rbind(c(1, 2),
                                                   c(1, 2))
)
#ggsave("plots/hypothesis1_barplot.png", hypothesis1_barplot, width = 20, height = 15, units = "cm", dpi = 600)


## trait dendrograms

# all traits
traitDendroAll<-hclust(all.dis$C8__parthenogenesis_guilds_sclerotization_concealability_prodorsum_no_of_claws_avera_length_average_width,method="average") # change distance matrix as a dendrogram (tree)
traitDendroAll<-as.phylo(traitDendroAll) # make the dendrogram as a phylo object, then you can plot as you did for phylogenetic tree

plot(traitDendroAll)

# alpha niche
traitDendroAlpha<-hclust(all.dis$C2__parthenogenesis_guilds,method="average") # change distance matrix as a dendrogram (tree)
traitDendroAlpha<-as.phylo(traitDendroAlpha) # make the dendrogram as a phylo object, then you can plot as you did for phylogenetic tree

plot(traitDendroAlpha)

# beta niche
traitDendroBeta<-hclust(all.dis$C6__sclerotization_concealability_prodorsum_no_of_claws_avera_length_average_width,method="average")

traitDendroBeta<-as.phylo(traitDendroBeta)

plot(traitDendroBeta)

## subsetting trait data
# We need to store all our traits in a different dataframe, because the plotting function needs that. 

df <- data.frame(traitData$parthenogenesis) # Subset
str(df)
df$traitData.parthenogenesis<-as.factor(df$traitData.parthenogenesis) # Change to factor
colnames(df)[1]<-"parthenogenesis" # New label
rownames(df) <- rownames(traitData) # Associate species names

df2 <- data.frame(traitData$guilds)
str(df2)
colnames(df2)[1]<-"trophic guilds"
rownames(df2) <- rownames(traitData)

df3 <- data.frame(traitData$concealability)
str(df3)
colnames(df3)[1]<-"concealability"
rownames(df3) <- rownames(traitData)

df4<-data.frame(traitData$no_of_claws)
str(df4)
df4$traitData.no_of_claws<-as.factor(df4$traitData.no_of_claws)
colnames(df4)[1]<-"no of claws"
rownames(df4) <- rownames(traitData)

df5<-data.frame(traitData$prodorsum)
str(df5)
df5$traitData.prodorsum<-as.factor(df5$traitData.prodorsum)
colnames(df5)[1]<-"prodorsum"
rownames(df5) <- rownames(traitData)

df6<-data.frame(traitData$sclerotization)
str(df6)
df6$traitData.sclerotization<-as.factor(df6$traitData.sclerotization)
colnames(df6)[1]<-"sclerotization"
rownames(df6) <- rownames(traitData)

df7 <- data.frame(traitData$avera_length)
str(df7)
colnames(df7)[1]<-"length"
rownames(df7) <- rownames(traitData)

df8 <- data.frame(traitData$average_width)
str(df8)
colnames(df8)[1]<-"width"
rownames(df8) <- rownames(traitData)

# plotting traits on dendrograms 
library(ggtree)
library(ggnewscale)

# all traits
p <- ggtree(traitDendroAll) + 
  geom_tiplab(size=3, align=TRUE, linesize=.5) + 
  theme_tree2()
p1<-gheatmap(p, df, offset=0.1, width=0.02, 
             colnames=T, colnames_position = "top", colnames_angle = 90, colnames_offset_y = 5.2, legend_title="parthenogenesis", font.size = 3) +
  #scale_x_ggtree() + 
  #scale_y_continuous(expand=c(0, 0.3))+
  ylim(0,65)+
  theme(legend.title = element_text(size = 8),
        legend.text = element_text(size = 7),
        legend.key.size = unit(0.3, 'cm'))

p2<-p1+new_scale_fill()
p3<-gheatmap(p2,df2, offset=0.12, width = 0.02, colnames=T, colnames_position = "top", colnames_angle = 90, colnames_offset_y = 4.5, legend_title="trophic guilds", font.size = 3)+
  #scale_x_ggtree() + 
  #scale_y_continuous(expand=c(0, 0.3))
  ylim(0,65)+
  theme(legend.title = element_text(size = 8),
        legend.text = element_text(size = 7),
        legend.key.size = unit(0.3, 'cm'))


p4<-p3+new_scale_fill()
p5<-gheatmap(p4,df3, offset=0.14, width = 0.02, colnames = T, colnames_position = "top", colnames_angle = 90, colnames_offset_y = 4.5, legend_title = "concealability", font.size = 3)+
  #scale_x_ggtree() + 
  #scale_y_continuous(expand=c(0, 0.3))
  ylim(0,65)+
  theme(legend.title = element_text(size = 8),
        legend.text = element_text(size = 7),
        legend.key.size = unit(0.3, 'cm'))

p6<-p5+new_scale_fill()
p7<-gheatmap(p6,df4, offset=0.16, width = 0.02, colnames = T, colnames_position = "top", colnames_angle = 90, colnames_offset_y = 4.0, legend_title = "no of claws", font.size = 3)+
  #scale_x_ggtree() +
  #scale_y_continuous(expand=c(0, 0.5))
  ylim(0,65)+
  theme(legend.title = element_text(size = 8),
        legend.text = element_text(size = 7),
        legend.key.size = unit(0.3, 'cm'))

p8<-p7+new_scale_fill()
p9<-gheatmap(p8,df5, offset=0.18, width = 0.02, colnames = T, colnames_position = "top", colnames_angle = 90, colnames_offset_y = 4.0, legend_title = "prodorsum", font.size = 3)+
  #scale_x_ggtree() +
  #scale_y_continuous(expand=c(0, 0.5))
  ylim(0,65)+
  theme(legend.title = element_text(size = 8),
        legend.text = element_text(size = 7),
        legend.key.size = unit(0.3, 'cm'))

p10<-p9+new_scale_fill()
p11<-gheatmap(p10,df6, offset=0.2, width = 0.02, colnames = T, colnames_position = "top", colnames_angle = 90, colnames_offset_y = 4.4, legend_title = "sclerotization", font.size = 3)+
  #scale_x_ggtree() +
  #scale_y_continuous(expand=c(0, 0.5))
  ylim(0,65)+
  theme(legend.title = element_text(size = 8),
        legend.text = element_text(size = 7),
        legend.key.size = unit(0.3, 'cm'))

p12<-p11+new_scale_fill()
p13<-gheatmap(p12,df7, offset=0.22, width = 0.02, colnames = T, colnames_position = "top", colnames_angle = 90, colnames_offset_y = 2.9, legend_title = "length", font.size = 3)+
  #scale_x_ggtree() +
  #scale_y_continuous(expand=c(0, 0.5))
  ylim(0,65)+
  theme(legend.title = element_text(size = 8),
        legend.text = element_text(size = 7),
        legend.key.size = unit(0.3, 'cm'))

p14<-p13+new_scale_fill()
p15<-gheatmap(p14,df8, offset=0.24, width = 0.02, colnames = T, colnames_position = "top", colnames_angle = 90, colnames_offset_y = 2.8, legend_title = "width", font.size = 3)+
  #scale_x_ggtree() +
  #scale_y_continuous(expand=c(0, 0.5))
  ylim(0,65)+
  theme(legend.title = element_text(size = 8),
        legend.text = element_text(size = 7),
        legend.key.size = unit(0.3, 'cm'))

trait.dendrogram_all<-p15

trait.dendrogram_all # Now we see how similar the species are according to their traits (tree) and how the different trait states (levels of each trait) are distributed among the species. 

#ggsave("plots/trait.dendro.all.png", trait.dendrogram_all, width = 35, height = 20, units = "cm", dpi = 600)

# alpha niche

p <- ggtree(traitDendroAlpha) + 
  geom_tiplab(size=3, align=TRUE, linesize=.5) + 
  theme_tree2()
p1<-gheatmap(p, df, offset=0.1, width=0.02, 
             colnames=T, colnames_position = "top", colnames_angle = 90, colnames_offset_y = 5.2, legend_title="parthenogenesis", font.size = 3) +
  #scale_x_ggtree() + 
  #scale_y_continuous(expand=c(0, 0.3))+
  ylim(0,65)+
  theme(legend.title = element_text(size = 8),
        legend.text = element_text(size = 7),
        legend.key.size = unit(0.3, 'cm'))

p2<-p1+new_scale_fill()
p3<-gheatmap(p2,df2, offset=0.12, width = 0.02, colnames=T, colnames_position = "top", colnames_angle = 90, colnames_offset_y = 4.5, legend_title="trophic guilds", font.size = 3)+
  #scale_x_ggtree() + 
  #scale_y_continuous(expand=c(0, 0.3))
  ylim(0,65)+
  theme(legend.title = element_text(size = 8),
        legend.text = element_text(size = 7),
        legend.key.size = unit(0.3, 'cm'))

trait.dendrogram_alpha<-p3

trait.dendrogram_alpha # Now we see how similar the species are according to their traits (tree) and how the different trait states (levels of each trait) are distributed among the species. 

#ggsave("plots/trait.dendro.alpha.png", trait.dendrogram_alpha, width = 35, height = 20, units = "cm", dpi = 600)

# beta niche

p <- ggtree(traitDendroBeta) + 
  geom_tiplab(size=3, align=TRUE, linesize=.5) + 
  theme_tree2()
p5<-gheatmap(p,df3, offset=0.14, width = 0.02, colnames = T, colnames_position = "top", colnames_angle = 90, colnames_offset_y = 4.5, legend_title = "concealability", font.size = 3)+
  #scale_x_ggtree() + 
  #scale_y_continuous(expand=c(0, 0.3))
  ylim(0,65)+
  theme(legend.title = element_text(size = 8),
        legend.text = element_text(size = 7),
        legend.key.size = unit(0.3, 'cm'))

p6<-p5+new_scale_fill()
p7<-gheatmap(p6,df4, offset=0.16, width = 0.02, colnames = T, colnames_position = "top", colnames_angle = 90, colnames_offset_y = 4.0, legend_title = "no of claws", font.size = 3)+
  #scale_x_ggtree() +
  #scale_y_continuous(expand=c(0, 0.5))
  ylim(0,65)+
  theme(legend.title = element_text(size = 8),
        legend.text = element_text(size = 7),
        legend.key.size = unit(0.3, 'cm'))

p8<-p7+new_scale_fill()
p9<-gheatmap(p8,df5, offset=0.18, width = 0.02, colnames = T, colnames_position = "top", colnames_angle = 90, colnames_offset_y = 4.0, legend_title = "prodorsum", font.size = 3)+
  #scale_x_ggtree() +
  #scale_y_continuous(expand=c(0, 0.5))
  ylim(0,65)+
  theme(legend.title = element_text(size = 8),
        legend.text = element_text(size = 7),
        legend.key.size = unit(0.3, 'cm'))

p10<-p9+new_scale_fill()
p11<-gheatmap(p10,df6, offset=0.2, width = 0.02, colnames = T, colnames_position = "top", colnames_angle = 90, colnames_offset_y = 4.4, legend_title = "sclerotization", font.size = 3)+
  #scale_x_ggtree() +
  #scale_y_continuous(expand=c(0, 0.5))
  ylim(0,65)+
  theme(legend.title = element_text(size = 8),
        legend.text = element_text(size = 7),
        legend.key.size = unit(0.3, 'cm'))

p12<-p11+new_scale_fill()
p13<-gheatmap(p12,df7, offset=0.22, width = 0.02, colnames = T, colnames_position = "top", colnames_angle = 90, colnames_offset_y = 2.9, legend_title = "length", font.size = 3)+
  #scale_x_ggtree() +
  #scale_y_continuous(expand=c(0, 0.5))
  ylim(0,65)+
  theme(legend.title = element_text(size = 8),
        legend.text = element_text(size = 7),
        legend.key.size = unit(0.3, 'cm'))

p14<-p13+new_scale_fill()
p15<-gheatmap(p14,df8, offset=0.24, width = 0.02, colnames = T, colnames_position = "top", colnames_angle = 90, colnames_offset_y = 2.8, legend_title = "width", font.size = 3)+
  #scale_x_ggtree() +
  #scale_y_continuous(expand=c(0, 0.5))
  ylim(0,65)+
  theme(legend.title = element_text(size = 8),
        legend.text = element_text(size = 7),
        legend.key.size = unit(0.3, 'cm'))

trait.dendrogram_beta<-p15

trait.dendrogram_beta # Now we see how similar the species are according to their traits (tree) and how the different trait states (levels of each trait) are distributed among the species. 

#ggsave("plots/trait.dendro.beta.png", trait.dendrogram_beta, width = 35, height = 20, units = "cm", dpi = 600)


## alpha and beta niche in mono/mixed forests and EB/noEB forests

# alpha FC
fc<-c("darkseagreen1","darkseagreen4")

boxplot_alpha_FC<-ggplot(MNTD.SES,aes(y=alpha_niche,x=forest_culture))+
  geom_boxplot(aes(fill=forest_culture))+
  scale_fill_manual("forest_culture", values = fc)+
  stat_summary(fun=mean, geom="point", shape=20, size=5, color="black", fill="black") +
  ylab("SES")+
  xlab("")+
  #labs(title = "Forest type")+
  geom_hline(yintercept=0, linetype="dashed", color = "black")+
  ylim(-3,3)+
  theme(legend.position = "none",
        text = element_text(size = 13),
        axis.text = element_text(size = 12, face = "plain"),
        axis.text.x = element_blank(),
        panel.border = element_rect(colour = "black", fill = NA),
        panel.grid.major = element_blank(),
        panel.grid.minor = element_blank(),
        panel.background = element_blank(),
        axis.line = element_line(color = "black"))

boxplot_alpha_FC

# alpha EB
eb<-c("coral1","coral4")

boxplot_alpha_EB<-ggplot(MNTD.SES,aes(y=alpha_niche,x=European_beech))+
  geom_boxplot(aes(fill=European_beech))+
  scale_fill_manual("European_beech", values = eb)+
  stat_summary(fun=mean, geom="point", shape=20, size=5, color="black", fill="black") +
  ylab("SES")+
  xlab("")+
  #labs(title = "Forest type")+
  geom_hline(yintercept=0, linetype="dashed", color = "black")+
  ylim(-3,3)+
  theme(legend.position = "none",
        text = element_text(size = 13),
        axis.text = element_text(size = 12, face = "plain"),
        axis.text.x = element_blank(),
        panel.border = element_rect(colour = "black", fill = NA),
        panel.grid.major = element_blank(),
        panel.grid.minor = element_blank(),
        panel.background = element_blank(),
        axis.line = element_line(color = "black"))

boxplot_alpha_EB

# beta FC
fc<-c("darkseagreen1","darkseagreen4")

boxplot_beta_FC<-ggplot(MPD.SES,aes(y=beta_niche,x=forest_culture))+
  geom_boxplot(aes(fill=forest_culture))+
  scale_fill_manual("forest_culture", values = fc)+
  stat_summary(fun=mean, geom="point", shape=20, size=5, color="black", fill="black") +
  ylab("")+
  xlab("")+
  #labs(title = "Forest type")+
  geom_hline(yintercept=0, linetype="dashed", color = "black")+
  ylim(-3,3)+
  theme(legend.position = "none",
        text = element_text(size = 13),
        axis.text = element_text(size = 12, face = "plain"),
        axis.text.x = element_blank(),
        panel.border = element_rect(colour = "black", fill = NA),
        panel.grid.major = element_blank(),
        panel.grid.minor = element_blank(),
        panel.background = element_blank(),
        axis.line = element_line(color = "black"))

boxplot_beta_FC

# beta EB
eb<-c("coral1","coral4")

boxplot_beta_EB<-ggplot(MPD.SES,aes(y=beta_niche,x=European_beech))+
  geom_boxplot(aes(fill=European_beech))+
  scale_fill_manual("European_beech", values = eb)+
  stat_summary(fun=mean, geom="point", shape=20, size=5, color="black", fill="black") +
  ylab("")+
  xlab("")+
  #labs(title = "Forest type")+
  geom_hline(yintercept=0, linetype="dashed", color = "black")+
  ylim(-3,3)+
  theme(legend.position = "none",
        text = element_text(size = 13),
        axis.text = element_text(size = 12, face = "plain"),
        axis.text.x = element_blank(),
        panel.border = element_rect(colour = "black", fill = NA),
        panel.grid.major = element_blank(),
        panel.grid.minor = element_blank(),
        panel.background = element_blank(),
        axis.line = element_line(color = "black"))

boxplot_beta_EB

## combined plots

hypo2_3_FC<- grid.arrange(boxplot_alpha_FC, boxplot_beta_FC,
                             layout_matrix = rbind(c(1, 2),
                                                   c(1, 2))
)

#ggsave("plots/hypo2_3_FC.png", hypo2_3_FC, width = 25, height = 20, units = "cm", dpi = 600)


hypo2_3_EB<- grid.arrange(boxplot_alpha_EB, boxplot_beta_EB,
                             layout_matrix = rbind(c(1, 2),
                                                   c(1, 2))
)

#ggsave("plots/hypo2_3_EB.png", hypo2_3_EB, width = 25, height = 20, units = "cm", dpi = 600)


combinedHypo_2_3<-grid.arrange(hypo2_3_FC,hypo2_3_EB,
                        layout_matrix = rbind(c(1, 1),
                                              c(2, 2)))

#ggsave("plots/combinedHypo_2_3.png", combinedHypo_2_3, width = 18, height = 25, units = "cm", dpi = 600)
