# Supplementary material for: Niche dimensions in soil oribatid mite community assembly under native and introduced tree species
Source: Ecol Evol. 2024 May 20;14(5):e11431. doi: 10.1002/ece3.11431 (PMC11103279; doi:10.1002/ece3.11431)
Supplement: Supplementary file 1 — Data S1. [file ECE3-14-e11431-s001.zip › Noske_et_al_phylogeny_script_v1.1.R]

# Publication: Niche dimensions in soil oribatid mite community assembly under native and introduced tree species
# Authors: Johanna E. Noske, Jing-Zhong Lu, Ina Schaefer, Mark Maraun, Stefan Scheu, Ting-Wen Chen
# R-script to construct molecular phylogeny and attach species with missing molecular information to the phylogeny by taxonomic affiliation
# version 1.1

# 1. Molecular phylogeny ----

library(phangorn)
library(seqinr)

#### preliminary trees
RP_18S<-read.dna("18S_aln3.fasta", format="fasta")

# calculate a Genetic Distance Matrix and build a NJ tree

D.test_RP_18S<-dist.dna(RP_18S, model="raw", pairwise.deletion=TRUE, as.matrix=TRUE)
NJ.test_RP_18S <-bionj(D.test_RP_18S)


NJ.test_RP_18S.root <- root(NJ.test_RP_18S, c("Stomacarus_ligamentifer_18S","Palaeacarus_hystricinus_18S"), resolve.root=TRUE) # root tree by specifying the outgroup

# read.phyDat( ) imports fasta file 
my.model_18S <-read.phyDat("18S_aln3.fasta", format="fasta")
my.model_18S

# Model selection, standard script
my.mt_18S <- modelTest(my.model_18S, tree=NJ.test_RP_18S.root, multicore=T)

# choose criterion for comparing likelihoods --> AICc
my.mt_18S[order(my.mt_18S$AICc),]

# choose best model from the table according to AICc
my.bestmodel_18S <- my.mt_18S$Model[which.min(my.mt_18S$AICc)]
my.bestmodel_18S

X <- as.phyDat(RP_18S) 

# a priori tree, use NJ  from above
# R uses the pml algorithm for ML
fit.ini<-pml(NJ.test_RP_18S, X) 	#setting a starting point for the ML optimization process
modelTest(fit.ini, multicore=T) 	  	  # testing different models of evolution to see what fits the data best
fit<-optim.pml(fit.ini, optNni=TRUE, optEdge=TRUE, optGamma=TRUE, optInv=TRUE,model="GTR")

#running the ML optimization process
fit 				

plot(fit$tree) 	# plot the best tree
par(mfrow=c(1,1))
# bootstrapping a ML tree
bML<-bootstrap.pml(fit, bs=500, optNni=TRUE) 	# calculate the bootstrap values
treeML<-plotBS(fit$tree, bML) 			          # plot the bootstrap values on the tree
plot(ladderize(treeML, right=FALSE), show.node.label=TRUE, edge.width=1, cex=0.7, tip.color="green")

#### final molecular ML phylogeny
treeML<-root(treeML, c("Stomacarus_ligamentifer_18S","Palaeacarus_hystricinus_18S"), resolve.root=TRUE)
plot(ladderize(treeML, right=FALSE), show.node.label=TRUE, edge.width=1, cex=0.7, tip.color="green")
#write.tree(treeML, file = "treeML.tre")

# 2. Attaching species by taxonomy ----

library(ape)
tree<-read.tree("treeML.tre")

plot(tree)
nodelabels(adj = 1.5, bg=NULL, frame = "c") # number node labels
cal<-data.frame(node=c(41,44),age.min=c(326.4,99),age.max=c(336,122),soft.bounds=c(F,F)) # divergence of certain taxa for fossil calibration
cal
tree.str<-chronos(tree,model="discrete",control=chronos.control(nb.rate.cat=1),calibration=cal)
tree.dis<-chronos(tree,model="discrete",calibration=cal) # if this does not work, re-run the optim.pml
tree.cor<-chronos(tree,model="correlated",calibration=cal)
tree.rel<-chronos(tree,model="relaxed",calibration=cal)
attr(tree.str,"PHIIC")$PHIIC #84.8 --> best model
attr(tree.dis,"PHIIC")$PHIIC #120.7
attr(tree.cor,"PHIIC")$PHIIC #234.2
attr(tree.rel,"PHIIC")$PHIIC #238.0
par(mfrow=c(1,4),las=1,mar=c(2,0,2,0))
plot(ladderize(tree.str),cex=0.7,main="Strict clock");axisPhylo()
plot(ladderize(tree.dis),cex=0.7,main="Discrete");axisPhylo()
plot(ladderize(tree.cor),cex=0.7,main="Correlated");axisPhylo()
plot(ladderize(tree.rel),cex=0.7,main="Relaxed");axisPhylo()
par(mfrow=c(1,1))
plot(tree.str)

# Add species to tree by taxonomic affiliation 
# If you run this, it will produce a different topology from our phylogenetic tree because the function attaches the species at random each time. 
library(phytools)

TaxaTrait <- read.csv("traits_v1.1.csv", row.names=1, stringsAsFactors=T)
colnames(TaxaTrait)
TaxaTrait$in.tree[TaxaTrait$in.tree=="maybe"]<-"no"
Taxa.add<-TaxaTrait[TaxaTrait$in.tree=="no",] # taxa that need to be attached
Taxa.tre<-TaxaTrait[TaxaTrait$in.tree=="yes",] # taxa that are present in molecular phylogeny
Taxa.add
Taxa.tre

paste(Taxa.add$Infra_hyperorder,Taxa.add$Family,sep="_")

paste(TaxaTrait$Infra_hyperorder, TaxaTrait$Superfamily, TaxaTrait$Family,TaxaTrait$Genus,TaxaTrait$Species, sep="_")

tree.str$tip.label

# manually adjusting tip labels of molecular phylogeny
# if you constructed a new phylogeny with the code above and use this here, be aware of the (possible) new topology and adjust code accordingly
tree.str$tip.label[6]<-"Brachypylina_Phenopelopoidea_Phenopelopidae_Eupelops_torulosus" 
tree.str$tip.label[7]<-"Brachypylina_Phenopelopoidea_Phenopelopidae_Eupelops_hirtus"
tree.str$tip.label[8]<-"Brachypylina_Phenopelopoidea_Phenopelopidae_Eupelops_plicatus"
tree.str$tip.label[9]<-"Brachypylina_Oribatelloidea_Oribatellidae_Oribatella_quadricornuta" 
tree.str$tip.label[5]<-"Brachypylina_Ceratozetoidea_Ceratozetidae_Edwardzetes_edwardsi" 
tree.str$tip.label[2]<-"Brachypylina_Ceratozetoidea_Chamobatidae_Chamobates_voigtsi" 
tree.str$tip.label[3]<-"Brachypylina_Ceratozetoidea_Chamobatidae_Chamobates_borealis" 
tree.str$tip.label[4]<-"Brachypylina_Ceratozetoidea_Euzetidae_Euzetes_globulus"
tree.str$tip.label[10]<-"Brachypylina_Galumnoidea_Galumnidae_Galumna_lanceata" 
tree.str$tip.label[11]<-"Brachypylina_Galumnoidea_Galumnidae_Acrogalumna_longipluma"
tree.str$tip.label[12]<-"Brachypylina_Tectocepheoidea_Tectocepheidae_Tectocepheus_velatus_sarakensis" 
tree.str$tip.label[13]<-"Brachypylina_Tectocepheoidea_Tectocepheidae_Tectocepheus_velatus" 
tree.str$tip.label[14]<-"Brachypylina_Achipterioidea_Achipteriidae_Achipteria_coleoptrata" 
tree.str$tip.label[15]<-"Brachypylina_Oripodoidea_Oribatulidae_Oribatula_tibialis" 
tree.str$tip.label[16]<-"Brachypylina_Oripodoidea_Scheloribatidae_Scheloribates_initialis"
tree.str$tip.label[17]<-"Brachypylina_Gustavioidea_Astegistidae_Cultroribula_bicultrata"
tree.str$tip.label[20]<-"Brachypylina_Oppioidea_Oppiidae_Oppiella_nova" 
tree.str$tip.label[18]<-"Brachypylina_Oppioidea_Oppiidae_Dissorhina_ornata"
tree.str$tip.label[19]<-"Brachypylina_Oppioidea_Oppiidae_Oppiella_falcata" 
tree.str$tip.label[21]<-"Brachypylina_Damaeoidea_Damaeidae_Damaeobelba_minutissima"  
tree.str$tip.label[22]<-"Brachypylina_Damaeoidea_Damaeidae_Porobelba_spinosa" 
tree.str$tip.label[23]<-"Brachypylina_Gustavioidea_Liacaridae_Liacarus_coracinus" 
tree.str$tip.label[24]<-"Brachypylina_Gustavioidea_Liacaridae_Adoristes_ovatus"
tree.str$tip.label[28]<-"Nothrina_Crotonioidea_Nothridae_Nothrus_silvestris" 
tree.str$tip.label[26]<-"Nothrina_Nanhermannioidea_Nanhermanniidae_Nanhermannia_nana" 
tree.str$tip.label[27]<-"Nothrina_Crotonioidea_Camissidae_Platynothrus_peltifer" 
tree.str$tip.label[29]<-"Nothrina_Hermannioidea_Hermanniidae_Hermannia_gibba"  
tree.str$tip.label[30]<-"Mixonomata_Phthiracaroidea_Phthiracaridae_Steganacarus_spinosus"
tree.str$tip.label[31]<-"Mixonomata_Phthiracaroidea_Phthiracaridae_Steganacarus_striculus"
tree.str$tip.label[32]<-"Mixonomata_Phthiracaroidea_Phthiracaridae_Steganacarus_magnus" 
tree.str$tip.label[33]<-"Mixonomata_Phthiracaroidea_Phthiracaridae_Phthiracarus_spp" 
tree.str$tip.label[34]<-"Mixonomata_Euphthiracaridea_Euphthiracaridae_Microtritia_minima" 
tree.str$tip.label[35]<-"Mixonomata_Euphthiracaridea_Euphthiracaridae_Rhysotritia_duplicata"
tree.str$tip.label[36]<-"Enarthronota_Hypochthonidea_Hypochthoniidae_Hypochthonius_rufulus" 
tree.str$tip.label[37]<-"Enarthronota_Hypochthonidea_Eniochthoniidae_Eniochthonius_minutissimus"
tree.str$tip.label[38]<-"Palaeosomata_Acaronychoidea_Archeonothridae_Stomacarus_ligamentifer"
tree.str$tip.label[39]<-"Palaeosomata_Palaeacaroidea_Palaeacaridae_Palaeacarus_hystricinus"
tree.str$tip.label[25]<-"Brachypylina_Carabodoidea_Carabodidae_Carabodes_labyrinthicus"
tree.str$tip.label[1]<-"Brachypylina_Ceratozetoidea_Humerobatidae_Humerobates_rostrolamellatus"

plot(tree.str)

tree.str1<-tree.str
tree.str1$tip.label<-sub("[.]","_",tree.str1$tip.label)
tree.str1$tip.label

# subsequently add missing taxa on different taxonomic levels

add2<-unique(paste(Taxa.add$Infra_hyperorder,Taxa.add$Superfamily,Taxa.add$Family,sep="_")[which(!paste(Taxa.add$Infra_hyperorder,Taxa.add$Superfamily,Taxa.add$Family,sep="_") %in% paste(Taxa.tre$Infra_hyperorder,Taxa.tre$Superfamily,Taxa.tre$Family,sep="_"))])
add2<-sub("_","@",add2)
add2<-paste(add2,NA,sep="_")
add2 # 2


tree.str1$tip.label<-sub("_","@",tree.str1$tip.label)

for (i in 1:length(add2)){
  print(add2[i]);tree.str1<-add.species.to.genus(chronoMPL(multi2di(tree.str1, random = T)),add2[i],where="random")
}
plot(ladderize(tree.str1),cex=0.7,main="add2");axisPhylo()
Ntip(tree.str1) # 42

add3<-unique(paste(Taxa.add$Infra_hyperorder,Taxa.add$Superfamily,Taxa.add$Family,Taxa.add$Genus,sep="_")[which(!paste(Taxa.add$Infra_hyperorder,Taxa.add$Superfamily,Taxa.add$Family,Taxa.add$Genus,sep="_") %in% paste(Taxa.tre$Infra_hyperorder,Taxa.tre$Superfamily,Taxa.tre$Family,Taxa.tre$Genus,sep="_"))])
add3<-sub("_","@",add3)
add3<-sub("_","@",add3)
add3<-paste(add3,NA,sep="_")
add3 # 9

tree.str1$tip.label<-sub("_","@",tree.str1$tip.label)

for (i in 1:length(add3)){
  print(add3[i]);tree.str1<-add.species.to.genus(chronoMPL(multi2di(tree.str1, random = T)),add3[i],where="random")
}
plot(ladderize(tree.str1),cex=0.7,main="add3");axisPhylo()
Ntip(tree.str1) # 51

tree.str1$tip.label
tree.str1<-drop.tip(tree.str1, grep("Brachypylina@Oppioidea@Suctobelbidae_NA",tree.str1$tip.label)) # dropping tips we don't need anymore
tree.str1<-drop.tip(tree.str1, grep("Brachypylina@Oppioidea@Quadroppiidae_NA",tree.str1$tip.label)) # dropping tips we don't need anymore

add4<-unique(paste(Taxa.add$Infra_hyperorder,Taxa.add$Superfamily,Taxa.add$Family,Taxa.add$Genus,Taxa.add$Species,sep="_")[which(!paste(Taxa.add$Infra_hyperorder,Taxa.add$Superfamily,Taxa.add$Family,Taxa.add$Genus,Taxa.add$Species,sep="_") %in% paste(Taxa.tre$Infra_hyperorder,Taxa.tre$Superfamily,Taxa.tre$Family,Taxa.tre$Genus,Taxa.tre$Species,sep="_"))])
add4<-sub("_","@",add4)
add4<-sub("_","@",add4)
add4<-sub("_","@",add4)
add4 # 22

tree.str1$tip.label<-sub("_","@",tree.str1$tip.label)


for (i in 1:length(add4)){
  print(add4[i]);tree.str1<-add.species.to.genus(chronoMPL(multi2di(tree.str1, random = T)),add4[i],where="random")
}
plot(ladderize(tree.str1),cex=0.7,main="add3");axisPhylo()
Ntip(tree.str1) # 71

tree.str1$node.label<-NULL
#write.tree(tree.str1,"tree.str1.tre")

grep("NA",tree.str1$tip.label,value=T)
tree.str1<-drop.tip(tree.str1,grep("NA",tree.str1$tip.label)) # dropping tips we don't need anymore
Ntip(tree.str1) # 61

tree.str1<-drop.tip(tree.str1, grep("Brachypylina@Ceratozetoidea@Humerobatidae@Humerobates_rostrolamellatus", tree.str1$tip.label)) # dropping tips we don't need anymore

tree.str1$tip.label<-matrix(unlist(strsplit(tree.str1$tip.label,"@")),ncol=4,byrow=T)[,4]
plot(ladderize(tree.str1),cex=0.5,no.margin=T);axisPhylo()
tree.str1
tree.str1<-drop.tip(tree.str1, grep("Carabodes_labyrinthicus", tree.str1$tip.label)) # dropping tips we don't need anymore
Ntip(tree.str1)
class(tree.str1)
tree.str1 <- multi2di(tree.str1, random=TRUE) # forcing a dichotomous tree
is.ultrametric(tree.str1) # checking
is.binary(tree.str1) # checking
plot(ladderize(tree.str1),cex=0.5,no.margin=T);axisPhylo()

#write.tree(tree.str1,"tree.str1.tre")
# Done with the tree

# add geological times onto tree
tree.str2<-tree.str1

h<-max(nodeHeights(tree.str2))
plotTree(tree.str2,plot=FALSE)
old.usr<-par()$usr
obj<-geo.legend(alpha=0.05,cex=1.2,plot=F)
plotTree(ladderize(tree.str2,right=F),ftype= "i",lwd=1,mar=c(3,1,1,0),xlim=c(-50,1000),ylim=c(-8,Ntip(tree.str2)-1),fsize=0.7)
geo.legend(leg=obj$leg,colors=obj$colors,cex=0.8)
axisPhylo(line=0.3,cex.axis=0.8,lwd=0.5)

# export manually from graphics device
