# Supplementary material for: Niche dimensions in soil oribatid mite community assembly under native and introduced tree species
Source: Ecol Evol. 2024 May 20;14(5):e11431. doi: 10.1002/ece3.11431 (PMC11103279; doi:10.1002/ece3.11431)
Supplement: Supplementary file 1 — Data S1. [file ECE3-14-e11431-s001.zip › traits_v1.1.csv]

	in.tree	Infra_hyperorder	Superfamily	Family	Genus	Species	parthenogenesis	guilds	avera_length	average_width	body_form	sclerotization	concealability	prodorsum	dirt	notogaster_setae	notogaster_structure	area_porosa	sacculli	sensillus_shape	sensillus_setae	sensillus_rami	no_of_claws	mouthparts
Achipteria_coleoptrata	yes	Brachypylina	Achipterioidea	Achipteriidae	Achipteria	coleoptrata	0	primary	590	418.4	1.41	strong	pteromorphs	LL	absent	short	granulated	0	1	fusiform	0	0	3	chewing
Acrogalumna_longipluma	yes	Brachypylina	Galumnoidea	Galumnidae	Acrogalumna	longipluma	0	secondary	707.5	594.5	1.19	strong	pteromorphs	LS	absent	vestigiell	smooth	1	0	setiform	1	0	3	chewing
Adoristes_ovatus	yes	Brachypylina	Gustavioidea	Liacaridae	Adoristes	ovatus	0	secondary	585	379.9	1.54	strong	absent	LM	absent	short	punctured	0	0	clavate	0	0	3	chewing
Berniniella_bicarinata	no	Brachypylina	Oppioidea	Oppiidae	Berniniella	bicarinata	0	predator	262.5	144.2	1.82	weak	absent	CS	absent	short	smooth	0	0	fusiform	0	1	1	chewing
Berniniella_conjuncta	no	Brachypylina	Oppioidea	Oppiidae	Berniniella	conjuncta	0	predator	212.5	109.5	1.94	weak	absent	CS	absent	short	smooth	0	0	globular	0	1	1	chewing
Berniniella_sigma	no	Brachypylina	Oppioidea	Oppiidae	Berniniella	sigma	0	predator	202.5	97.8	2.07	weak	absent	CM	absent	short	smooth	0	0	globular	0	0	1	chewing
Carabodes_ornatus	maybe	Brachypylina	Carabodoidea	Carabodidae	Carabodes	ornatus	0	endophagous	615	389.2	1.58	strong	humeral projections	LL	absent	intermediate	knots	0	0	fusiform	1	0	1	chewing
Chamobates_borealis	yes	Brachypylina	Ceratozetoidea	Chamobatidae	Chamobates	borealis	0	secondary	370	238.7	1.55	strong	pteromorphs	LM	absent	short	granulated	1	0	fusiform	1	0	3	chewing
Chamobates_cuspidatus	maybe	Brachypylina	Ceratozetoidea	Chamobatidae	Chamobates	cuspidatus	0	secondary	387.5	274.8	1.41	strong	pteromorphs	LM	absent	short	granulated	1	0	fusiform	1	0	3	chewing
Chamobates_voigtsi	yes	Brachypylina	Ceratozetoidea	Chamobatidae	Chamobates	voigtsi	0	secondary	350	280	1.25	strong	pteromorphs	LM	absent	vestigiell	granulated	1	0	fusiform	1	0	3	chewing
Cultroribula_bicultrata	yes	Brachypylina	Gustavioidea	Astegistidae	Cultroribula	bicultrata	1	secondary	237.5	129.1	1.84	intermediate	humeral projections	LM	absent	short	smooth	0	0	fusiform	0	0	1	chewing
Damaeobelba_minutissima	yes	Brachypylina	Damaeoidea	Damaeidae	Damaeobelba	minutissima	1	secondary	260	197	1.32	strong	absent	absent	strong	intermediate	granulated	0	0	filiform	0	0	1	chewing
Diapterobates_humeralis	no	Brachypylina	Ceratozetoidea	Ceratozetidae	Diapterobates	humeralis	0	secondary	775	542	1.43	strong	pteromorphs	LM	absent	long	smooth	1	0	clavate	1	0	3	chewing
Dissorhina_ornata	yes	Brachypylina	Oppioidea	Oppiidae	Dissorhina	ornata	0	predator	300	163	1.84	weak	absent	CM	absent	short	smooth	0	0	clavate	0	0	1	chewing
Edwardzetes_edwardsi	yes	Brachypylina	Ceratozetoidea	Ceratozetidae	Edwardzetes	edwardsi	0	secondary	770	570.4	1.35	strong	pteromorphs	LM	absent	long	irregular	1	0	fusiform	1	0	3	chewing
Eniochthonius_minutissimus	yes	Enarthronota	Hypochthonidea	Eniochthoniidae	Eniochthonius	minutissimus	1	secondary	375	184.7	2.03	weak	absent	absent	absent	intermediate	smooth	0	0	setiform	1	1	1	chewing
Eupelops_hirtus	yes	Brachypylina	Phenopelopoidea	Phenopelopidae	Eupelops	hirtus	0	secondary	975	773.8	1.26	strong	pteromorphs	LM	strong	long	irregular	1	0	fusiform	1	0	3	piercing
Eupelops_plicatus	yes	Brachypylina	Phenopelopoidea	Phenopelopidae	Eupelops	plicatus	0	secondary	590	383.1	1.54	strong	pteromorphs	LM	strong	intermediate	irregular	1	0	fusiform	1	0	3	piercing
Eupelops_torulosus	yes	Brachypylina	Phenopelopoidea	Phenopelopidae	Eupelops	torulosus	0	secondary	690	547.6	1.26	strong	pteromorphs	LM	strong	intermediate	irregular	1	0	filiform	1	0	3	piercing
Euzetes_globulus	yes	Brachypylina	Ceratozetoidea	Euzetidae	Euzetes	globulus	0	primary	1115	871.1	1.28	strong	pteromorphs	LL	absent	vestigiell	smooth	1	0	setiform	1	0	3	chewing
Galumna_lanceata	yes	Brachypylina	Galumnoidea	Galumnidae	Galumna	lanceata	0	secondary	600	422.5	1.42	strong	pteromorphs	LS	absent	vestigiell	smooth	1	0	lanciform	1	0	3	chewing
Hermannia_gibba	yes	Nothrina	Hermannioidea	Hermanniidae	Hermannia	gibba	0	primary	860	547.8	1.57	strong	absent	absent	weak	intermediate	knots	0	0	setiform	0	0	1	chewing
Hypochthonius_rufulus	yes	Enarthronota	Hypochthonidea	Hypochthoniidae	Hypochthonius	rufulus	1	predator	675	383.5	1.76	weak	absent	absent	absent	long	smooth	0	0	setiform	0	1	1	chewing
Liacarus_coracinus	yes	Brachypylina	Gustavioidea	Liacaridae	Liacarus	coracinus	0	endophagous	875	500	1.75	strong	absent	LL	absent	short	smooth	0	0	fusiform	0	0	3	chewing
Liacarus_xylariae	maybe	Brachypylina	Gustavioidea	Liacaridae	Liacarus	xylariae	0	endophagous	920	544.4	1.69	strong	absent	LL	absent	short	smooth	0	0	fusiform	0	0	3	chewing
Microppia_minus	maybe	Brachypylina	Oppioidea	Oppiidae	Microppia	minus	1	predator	192.5	89.1	2.16	weak	absent	absent	absent	short	smooth	0	0	globular	1	0	1	chewing
Microtritia_minima	yes	Mixonomata	Euphthiracaridea	Euphthiracaridae	Microtritia	minima	1	endophagous	420	9.7	1.29	strong	ptychoidy	absent	absent	short	smooth	0	0	clavate	1	0	1	chewing
Nanhermannia_elegantula	no	Nothrina	Nanhermannioidea	Nanhermanniidae	Nanhermannia	elegantula	1	secondary	555	217.6	2.55	strong	absent	absent	absent	long	foveate	0	0	setiform	1	0	1	chewing
Nanhermannia_nana	yes	Nothrina	Nanhermannioidea	Nanhermanniidae	Nanhermannia	nana	1	secondary	587.5	235	2.5	strong	absent	absent	absent	long	foveate	0	0	setiform	1	0	1	chewing
Nanhermannia_sellnicki	no	Nothrina	Nanhermannioidea	Nanhermanniidae	Nanhermannia	sellnicki	1	secondary	525	244.2	2.15	strong	absent	absent	absent	long	foveate	0	0	setiform	1	0	1	chewing
Nothrus_silvestris	yes	Nothrina	Crotonioidea	Nothridae	Nothrus	silvestris	1	secondary	760	391.8	1.94	strong	absent	absent	weak	intermediate	reticular	0	0	filiform	0	0	1	chewing
Ophidiotrichus_tectus	no	Brachypylina	Oribatelloidea	Oribatellidae	Ophidiotrichus	tectus	0	secondary	255	194.7	1.31	strong	pteromorphs	LL	absent	intermediate	punctured	1	0	filiform	1	0	1	chewing
Oppiella_falcata	yes	Brachypylina	Oppioidea	Oppiidae	Oppiella	falcata	0	predator	240	131.9	1.82	weak	absent	CS	absent	short	smooth	0	0	fusiform	0	1	1	chewing
Oppiella_marginedenta	no	Brachypylina	Oppioidea	Oppiidae	Oppiella	marginedenta	0	predator	225	119	1.89	weak	absent	CS	absent	short	smooth	0	0	fusiform	0	1	1	chewing
Oppiella_neerlandica	no	Brachypylina	Oppioidea	Oppiidae	Oppiella	neerlandica	0	predator	305	177.3	1.72	weak	absent	CM	absent	intermediate	smooth	0	0	fusiform	0	1	1	chewing
Oppiella_nova	yes	Brachypylina	Oppioidea	Oppiidae	Oppiella	nova	1	predator	270	147.5	1.83	weak	absent	CM	absent	short	smooth	0	0	fusiform	0	1	1	chewing
Oppiella_subpectinata	maybe	Brachypylina	Oppioidea	Oppiidae	Oppiella	subpectinata	0	predator	332.5	168.8	1.97	weak	absent	absent	absent	short	smooth	0	0	fusiform	0	1	1	chewing
Oribatella_quadricornuta	yes	Brachypylina	Oribatelloidea	Oribatellidae	Oribatella	quadricornuta	0	secondary	505	343.5	1.47	strong	pteromorphs	LL	absent	long	punctured	1	0	fusiform	1	0	3	chewing
Oribatula_tibialis	yes	Brachypylina	Oripodoidea	Oribatulidae	Oribatula	tibialis	0	secondary	470	256.8	1.83	intermediate	humeral projections	LM	absent	intermediate	punctured	1	0	fusiform	1	0	3	chewing
Parachipteria_punctata	maybe	Brachypylina	Achipterioidea	Achipteriidae	Parachipteria	punctata	0	primary	530	363	1.46	strong	pteromorphs	LL	absent	intermediate	punctured	1	0	fusiform	0	0	3	chewing
Phthiracarus_spp	yes	Mixonomata	Phthiracaroidea	Phthiracaridae	Phthiracarus	spp	0	endophagous	750	58.4	1.45	strong	ptychoidy	absent	absent	long	punctured	0	0	fusiform	0	0	3	chewing
Platynothrus_peltifer	yes	Nothrina	Crotonioidea	Camissidae	Platynothrus	peltifer	1	primary	875	502.9	1.74	strong	absent	absent	intermediate	long	irregular	0	0	filiform	0	0	1	chewing
Porobelba_spinosa	yes	Brachypylina	Damaeoidea	Damaeidae	Porobelba	spinosa	0	secondary	370	238.7	1.55	strong	absent	absent	strong	long	granulated	1	0	filiform	0	0	1	chewing
Quadroppia_hammerae	no	Brachypylina	Oppioidea	Quadroppiidae	Quadroppia	hammerae	1	predator	167.5	93.6	1.79	weak	humeral projections	CL	absent	short	smooth	0	0	clavate	1	0	1	chewing
Quadroppia_monstruosa	maybe	Brachypylina	Oppioidea	Quadroppiidae	Quadroppia	monstruosa	1	predator	185	99.5	1.86	weak	humeral projections	CM	absent	short	smooth	0	0	clavate	1	0	1	chewing
Quadroppia_quadricarinata	maybe	Brachypylina	Oppioidea	Quadroppiidae	Quadroppia	quadricarinata	1	predator	210	59.5	3.53	weak	humeral projections	CM	absent	intermediate	smooth	0	0	clavate	1	0	1	chewing
Rhysotritia_duplicata	yes	Mixonomata	Euphthiracaridea	Euphthiracaridae	Rhysotritia	duplicata	1	endophagous	875	94.1	1.31	strong	ptychoidy	absent	absent	long	smooth	0	0	setiform	1	0	3	chewing
Scheloribates_initialis	yes	Brachypylina	Oripodoidea	Scheloribatidae	Scheloribates	initialis	0	secondary	500	331.1	1.51	strong	humeral projections	LM	absent	intermediate	granulated	0	1	clavate	1	0	3	chewing
Steganacarus_magnus	yes	Mixonomata	Phthiracaroidea	Phthiracaridae	Steganacarus	magnus	0	endophagous	1425	425.5	1.58	strong	ptychoidy	absent	absent	long	irregular	0	0	filiform	0	0	3	chewing
Steganacarus_spinosus	yes	Mixonomata	Phthiracaroidea	Phthiracaridae	Steganacarus	spinosus	0	endophagous	865	90.8	9.53	strong	ptychoidy	absent	absent	intermediate	reticular	0	0	setiform	1	0	3	chewing
Steganacarus_striculus	yes	Mixonomata	Phthiracaroidea	Phthiracaridae	Steganacarus	striculus	1	endophagous	695	46.2	1.62	strong	ptychoidy	absent	absent	intermediate	foveate	0	0	setiform	1	0	3	chewing
Suctobelba_atomaria	no	Brachypylina	Oppioidea	Suctobelbidae	Suctobelba	atomaria	1	predator	227.5	121	1.88	weak	absent	absent	absent	short	smooth	0	0	clavate	0	0	1	piercing
Suctobelba_reticulata	no	Brachypylina	Oppioidea	Suctobelbidae	Suctobelba	reticulata	1	predator	232.5	123.7	1.88	weak	absent	absent	absent	intermediate	smooth	0	0	lanciform	0	0	1	piercing
Suctobelba_trigona	no	Brachypylina	Oppioidea	Suctobelbidae	Suctobelba	trigona	1	predator	247.5	131.6	1.88	weak	absent	absent	absent	long	smooth	0	0	fusiform	0	0	1	piercing
Suctobelbella_spp	maybe	Brachypylina	Oppioidea	Suctobelbidae	Suctobelbella	spp	1	predator	210	111.7	1.88	weak	absent	absent	absent	intermediate	smooth	0	0	fusiform	0	1	1	piercing
Tectocepheus_velatus_sarakensis	yes	Brachypylina	Tectocepheoidea	Tectocepheidae	Tectocepheus	velatus	1	primary	327.5	191.5	1.71	intermediate	pteromorphs	LL	absent	short	granulated	0	0	globular	1	0	1	chewing
Tectocepheus_velatus	yes	Brachypylina	Tectocepheoidea	Tectocepheidae	Tectocepheus	velatus	1	primary	300	172.4	1.74	intermediate	pteromorphs	LL	absent	short	granulated	0	0	globular	1	0	1	chewing
