# Supplementary material for: Niche dimensions in soil oribatid mite community assembly under native and introduced tree species
Source: Ecol Evol. 2024 May 20;14(5):e11431. doi: 10.1002/ece3.11431 (PMC11103279; doi:10.1002/ece3.11431)
Supplement: Supplementary file 1 — Data S1. [file ECE3-14-e11431-s001.zip › tree.str1.tre]

(((((((((((((((Chamobates_voigtsi:3.07599664,Chamobates_cuspidatus:3.07599664):9.76469198,Chamobates_borealis:12.84068862):51.63165022,Euzetes_globulus:64.47233884):25.39875057,((Edwardzetes_edwardsi:69.72039615,Diapterobates_humeralis:69.72039615):16.36677828,((Eupelops_torulosus:42.89458039,(Eupelops_hirtus:31.45985142,Eupelops_plicatus:31.45985142):11.43472897):43.19255086,((Oribatella_quadricornuta:79.12212528,Ophidiotrichus_tectus:79.12212528):0.93060801,(Galumna_lanceata:25.31257756,Acrogalumna_longipluma:25.31257756):54.74015573):6.03439796):4.31799988e-05):3.783914982):5.885703646,(((Tectocepheus_velatus_sarakensis:39.63483242,Tectocepheus_velatus:39.63483242):36.5566112,(Achipteria_coleoptrata:40.88883412,Parachipteria_punctata:40.88883412):35.3026095):19.26469633,(Oribatula_tibialis:52.28088049,Scheloribates_initialis:52.28088049):43.17525946):0.300653109):11.22647606,Cultroribula_bicultrata:106.9832691):0.5208024344,((((Dissorhina_ornata:45.83464121,((Quadroppia_hammerae:1.932572659,(Quadroppia_monstruosa:1.379657737,Quadroppia_quadricarinata:1.379657737):0.552914922):18.94551328,(((Suctobelba_reticulata:1.275383361,Suctobelba_trigona:1.275383361):1.061870224,Suctobelba_atomaria:2.337253585):4.248265621,Suctobelbella_spp:6.585519206):14.29256674):24.95655527):14.04213261,(Oppiella_marginedenta:52.4739,(Oppiella_neerlandica:28.56273239,Oppiella_subpectinata:28.56273239):23.91116761):7.402873824):1.589015067,(Oppiella_falcata:20.56452182,(((Berniniella_conjuncta:7.763154897,Berniniella_sigma:7.763154897):1.223192,Berniniella_bicarinata:8.986346897):7.761580834,Microppia_minus:16.74792773):3.81659409):40.90126707):10.08166339,Oppiella_nova:71.54745228):35.95661927):2.7807776,((Damaeobelba_minutissima:46.50826446,Porobelba_spinosa:46.50826446):44.16379199,((Liacarus_coracinus:20.85114393,Liacarus_xylariae:20.85114393):16.79435834,Adoristes_ovatus:37.64550227):53.02655418):19.6127927):1.211377229,Carabodes_ornatus:111.4962264):8.362655415,(((Nanhermannia_nana:12.31746353,Nanhermannia_sellnicki:12.31746353):24.50864901,Nanhermannia_elegantula:36.82611254):37.50812333,Platynothrus_peltifer:74.33423587):45.52464593):2.141118218,Nothrus_silvestris:122):69.4917695,Hermannia_gibba:191.4917695):100.2134484,((((Steganacarus_spinosus:0.8496460043,Steganacarus_striculus:0.8496460043):89.86356412,Steganacarus_magnus:90.71321012):26.81816656,Phthiracarus_spp:117.5313767):102.8488199,(Microtritia_minima:63.24887117,Rhysotritia_duplicata:63.24887117):157.1313254):71.32502133):44.29478207,(Hypochthonius_rufulus:191.0257763,Eniochthonius_minutissimus:191.0257763):144.9742237):197.0244529,(Stomacarus_ligamentifer:533.0244466,Palaeacarus_hystricinus:533.0244466):6.283423431e-06);
