# Supplementary material for: Niche dimensions in soil oribatid mite community assembly under native and introduced tree species
Source: Ecol Evol. 2024 May 20;14(5):e11431. doi: 10.1002/ece3.11431 (PMC11103279; doi:10.1002/ece3.11431)
Supplement: Supplementary file 1 — Data S1. [file ECE3-14-e11431-s001.zip › treeML.tre]

((((((((((((((Humerobates_rostrolamellatus_18S:0.01459865821,(Chamobates_voigtsi_18S:0.004483599886,Chamobates_borealis_18S:0.0007050050789)71.6:0.002217159617)24.2:0.0006407546512,Euzetes_globulus_18S:0.001751432566)100:0.0008982639067,(Edwardzetes_edwardsi_18S:0.00471167253,((Eupelops_torulosus_18S:0.000582145159,(Eupelops_hirtus_18S:0.007760330525,Eupelops_plicatus_18S:1e-08)96:0.001753682896)92.4:0.003531336014,(Oribatella_quadricornuta_18S:0.02280525731,(Galumna_lanceata_18S:0.001043222684,Acrogalumna_longipluma_18S:0.008205998606)99.6:0.01252180177)22.4:0.002354083482)7:1e-08)5:0.0004023599484)29.2:0.003821589648,(((Tectocepheus_velatus_sarakensis_18S:0.004977085896,Tectocepheus_velatus_18S:0.007945294857)100:0.007409440658,Achipteria_coleoptrata:0.01218243083)47.2:0.002984661061,(Oribatula_tibialis_18S:0.02657784448,Scheloribates_initialis_18S:0.02186768061)100:0.02230965017)70.4:0.002919679674)52.6:0.009072070397,Cultroribula_bicultrata_18S:0.008816546387)98.2:0.001303198176,((Dissorhina_ornata_18S:0.02198729054,Oppiella_falcata_18S:0.008453201149)92.6:0.00362120561,Oppiella_nova_18S:0.009658299999)99.8:0.01283942202)47.4:0.002277204266,((Damaeobelba_minutissima_18S:0.005449582799,Porobelba_spinosa_18S:0.005866370745)89.6:0.003865113348,(Liacarus_coracinus_18S:0.009427167748,Adoristes_ovatus_18S:0.003357768)100:0.008032765728)73.6:0.00318065552)45.4:0.002625145731,Carabodes_labyrinthicus_18S:0.04376887029)35.2:0.01101071861,(Nanhermannia_nana_18S:0.006566645769,Platynothrus_peltifer_18S:0.004770199994)43.8:0.0002889422028)100:0.001251269474,Nothrus_silvestris_18S:0.002617378652)62.2:0.005829768185,Hermannia_gibba_18S:0.02487432437)93.2:0.0073700612,((((Steganacarus_spinosus_18S:1e-08,Steganacarus_striculus_18S:1e-08)75.4:0.006781763229,Steganacarus_magnus_18S:0.002195893281)73.2:0.003296670029,Phthiracarus_sp_18S:0.003485434473)97.2:0.01260002264,(Microtritia_minima_18S:0.003997933263,Rhysotritia_minima_18S:1e-08)79.2:0.01353149776)91.2:0.006419216319)93:0.01324552674,(Hypochthonius_rufulus_18S:0.03994429152,Eniochthonius_minutissimus_18S:0.006814810469)100:0.01283668378)99.4:0.02741079715,(Stomacarus_ligamentifer_18S:0.04853391203,Palaeacarus_hystricinus_18S:0.05304066747)100:0)Root;
